# Supplementary material for: Intermittent fasting promotes adipose thermogenesis and metabolic homeostasis via VEGF-mediated alternative activation of macrophage
Source: Cell Res. 2017 Oct 17;27(11):1309–26. doi: 10.1038/cr.2017.126 (PMC5674160; doi:10.1038/cr.2017.126)
Supplement: Supplementary information — , Table S1 [file cr2017126x13.xlsx]

## Sheet: David.GOterm
cluster	Category	Term	Count	%	PValue	Genes	List Total	Pop Hits	Pop Total	Fold Enrichment	Bonferroni	Benjamini	FDR
cluster.1	GOTERM_BP_FAT	GO:0001775~cell activation	60	4.80769	1.33859e-18	GNA13, ELF4, TLR1, PTPN22, TPD52, SKAP2, CBFB, TGFB1, CD48, BAK1, NLRC3, CXCR4, CLCF1, WWP1, LBP, SPN, RHOH, EGR1, PIK3CD, NFAM1, WAS, PRKCD, IFNAR1, CARD11, LAT2, LILRB3, ADAM17, LCP1, LCP2, ITGAL, SBNO2, TNF, SOX4, SFPI1, ITGB2, IL7R, CD74, ITGAM, TIMP1, SLC11A1, DOCK2, ITGAX, FCER1G, BLNK, FYB, TRP53, PTPRC, IKZF1, PLEK, THEMIS, MYO1F, EVL, MALT1, VAV1, FCGR3, P2RX7, PLCG2, ITGAD, H2-DMA, TREM…	905	246	13588	3.66204	3.9783e-15	3.9783e-15	2.40785e-15
cluster.1	GOTERM_BP_FAT	GO:0045321~leukocyte activation	54	4.32692	5.10745e-17	ELF4, TLR1, PTPN22, TPD52, SKAP2, CBFB, TGFB1, CD48, BAK1, NLRC3, CXCR4, CLCF1, WWP1, LBP, SPN, RHOH, EGR1, PIK3CD, NFAM1, PRKCD, WAS, IFNAR1, CARD11, LAT2, LILRB3, ADAM17, LCP1, LCP2, ITGAL, SBNO2, SOX4, SFPI1, ITGB2, IL7R, ITGAM, CD74, SLC11A1, DOCK2, ITGAX, FCER1G, BLNK, FYB, TRP53, PTPRC, IKZF1, THEMIS, MYO1F, MALT1, VAV1, FCGR3, P2RX7, PLCG2, ITGAD, H2-DMA	905	219	13588	3.70217	1.51793e-13	7.58967e-14	9.18724e-14
cluster.1	GOTERM_BP_FAT	GO:0006955~immune response	80	6.41026	1.19027e-14	CADM1, LY86, TLR1, H2-D1, TNFSF12, TLR6, TLR7, C1QC, TGFB1, TLR8, CXCL10, NOD2, OASL1, TICAM2, CLEC4A2, AF251705, CLEC4D, LBP, H2-K1, CIITA, DBNL, IL18RAP, NCF1, LY96, PRKCD, C1QA, C1QB, LAT2, CCR5, LILRB3, ULBP1, LILRB4, ADAM17, H2-AA, OAS1A, CD300LB, LCP1, CD300LD, TNFAIP8L2, SBNO2, CCL2, TNF, ENPP1, CXCL2, OAS3, CCL9, CCL5, IL7R, CD74, CCL7, CCL6, SLC11A1, TNFRSF1B, GP49A, FCER1G, INPP5D, TRP5…	905	471	13588	2.55021	3.53055e-11	1.17685e-11	2.13718e-11
cluster.1	GOTERM_BP_FAT	GO:0030029~actin filament-based process	43	3.44551	1.9096e-13	MYO5A, MTSS1, LIMA1, TLN1, CAPZA2, FHL3, MYO9B, ARHGAP17, FHDC1, CALR, CAPZB, ITGB1, PFN1, ARHGAP6, RAC2, WIPF1, CAP1, RHOG, FMNL1, DBNL, FMNL3, ARHGEF2, ARHGEF18, ACTN1, TMSB10, EVL, FLNC, WAS, SIRPA, GAS7, FLNA, ELMO1, CORO1C, FMN1, NRAS, CORO1A, EPS8, CFL1, TMSB4X, NEURL2, DIAP3, LCP1, DIAP1	905	176	13588	3.66828	5.67528e-10	1.41882e-10	3.43492e-10
cluster.1	GOTERM_BP_FAT	GO:0046649~lymphocyte activation	45	3.60577	1.91989e-13	ITGAL, ELF4, SOX4, PTPN22, ITGB2, SFPI1, TPD52, IL7R, SKAP2, CD74, CBFB, ITGAM, TGFB1, CD48, BAK1, SLC11A1, DOCK2, NLRC3, ITGAX, CLCF1, CXCR4, WWP1, SPN, BLNK, RHOH, EGR1, TRP53, PTPRC, IKZF1, THEMIS, PIK3CD, MALT1, NFAM1, WAS, PRKCD, VAV1, IFNAR1, CARD11, LAT2, P2RX7, PLCG2, ADAM17, ITGAD, H2-DMA, LCP1	905	191	13588	3.53742	5.70498e-10	1.141e-10	3.4529e-10
cluster.1	GOTERM_BP_FAT	GO:0007242~intracellular signaling cascade	118	9.45513	2.22182e-12	ADCY3, GNA13, PLEKHM3, ADCY7, TLR1, RASGEF1B, RRAD, RASGEF1A, TLR6, ITSN1, IQGAP1, BTK, SIRPB1A, HMHA1, ARL11, NLRC3, MDFIC, TIAM1, RALB, TLK1, SPRED1, PIK3CG, DBNL, TNIK, PIK3CD, TNS3, LAT2, RAB19, RIPK3, SDCBP, ARL8A, NEURL2, ASB4, 5430435G22RIK, GRB2, MAP4K1, MYO9B, CD74, RAB7, SLC11A1, RAC2, GMIP, ARHGDIA, ARHGEF10L, FGD4, TEC, TRP53, PTPN6, DVL3, VAV3, RAB8B, ABR, MALT1, HGF, SMAD1, VAV1, BR…	905	915	13588	1.93628	6.60313e-09	1.10052e-09	3.99651e-09
cluster.1	GOTERM_BP_FAT	GO:0042110~T cell activation	33	2.64423	2.24557e-12	ITGAL, ELF4, SOX4, PTPN22, ITGB2, IL7R, CD74, ITGAM, TGFB1, CD48, SLC11A1, DOCK2, NLRC3, ITGAX, CXCR4, WWP1, SPN, RHOH, EGR1, TRP53, PTPRC, IKZF1, THEMIS, MALT1, WAS, VAV1, IFNAR1, CARD11, P2RX7, ADAM17, ITGAD, H2-DMA, LCP1	905	116	13588	4.27133	6.67374e-09	9.53391e-10	4.03926e-09
cluster.1	GOTERM_BP_FAT	GO:0030036~actin cytoskeleton organization	39	3.125	8.71398e-12	MTSS1, LIMA1, TLN1, CAPZA2, FHL3, ARHGAP17, FHDC1, CALR, CAPZB, ITGB1, PFN1, ARHGAP6, RAC2, CAP1, RHOG, FMNL1, DBNL, FMNL3, ARHGEF2, ARHGEF18, ACTN1, TMSB10, EVL, WAS, SIRPA, GAS7, FLNA, ELMO1, CORO1C, FMN1, NRAS, CORO1A, EPS8, CFL1, TMSB4X, NEURL2, DIAP3, LCP1, DIAP1	905	165	13588	3.54885	2.58981e-08	3.23726e-09	1.56747e-08
cluster.1	GOTERM_BP_FAT	GO:0002684~positive regulation of immune system process	44	3.52564	1.23249e-11	ITGAL, CADM1, UNC93B1, PTPN22, TNFSF12, IL7R, C1QC, TLR8, CD74, TGFB1, SLC11A1, NOD2, FCER1G, LBP, INPP5D, SPN, H2-K1, PTPRC, PTPN6, CARD9, LYN, IKZF1, THEMIS, MALT1, NFAM1, FCGR1, H2-Q7, FCGR3, C1QA, C1QB, CARD11, CD83, CD37, CORO1A, CDKN1A, LAT2, P2RX7, EREG, ULBP1, PLCG2, H2-AA, CLEC7A, H2-DMA, SASH3	905	206	13588	3.20695	3.66293e-08	4.06993e-09	2.21698e-08
cluster.1	GOTERM_BP_FAT	GO:0007010~cytoskeleton organization	57	4.56731	3.90491e-11	MTSS1, TLN1, LIMA1, CAPZA2, ARHGAP17, ARHGAP6, TUBB5, CAP1, RHOG, FMNL1, DBNL, ARHGEF2, FMNL3, KIF11, MTAP2, ARHGEF18, TPX2, MTAP1S, ACTN1, TMSB10, SIRPA, WAS, FLNA, ELMO1, FMN1, NAV1, CFL1, TMSB4X, HAUS8, NEURL2, CLN8, LCP1, CCDC99, AGFG1, FHL3, FHDC1, CALR, ITGB1, CAPZB, SPC25, PFN1, DOCK2, RAC2, TES, PSRC1, EVL, CENPE, GAS7, BRCA1, CORO1C, NRAS, CORO1A, YWHAH, EPS8, DIAP3, ARHGAP10, DIAP1	905	326	13588	2.62521	1.16054e-07	1.16054e-08	7.02412e-08
cluster.1	GOTERM_BP_FAT	GO:0033043~regulation of organelle organization	35	2.80449	3.67213e-10	LIMA1, TNF, CAPZA2, ARPC5, CAPZB, TGFB1, ACTR3, PFN1, ARPC2, TLK1, RASA1, TES, TRP53, DBNL, ARHGEF2, CCDC88A, PLEK, MTAP2, PSRC1, MYO1F, TMSB10, CENPE, EVL, NEXN, FMN1, ARPC1B, CORO1A, YWHAH, MAD2L1, EREG, CFL1, CAPG, TMSB4X, MAPRE1, NEK6	905	154	13588	3.41236	1.09136e-06	9.92143e-08	6.60541e-07
cluster.1	GOTERM_BP_FAT	GO:0051493~regulation of cytoskeleton organization	27	2.16346	8.44965e-10	LIMA1, CAPZA2, ARPC5, CAPZB, ACTR3, PFN1, ARPC2, RASA1, TES, DBNL, ARHGEF2, CCDC88A, PLEK, MTAP2, PSRC1, MYO1F, TMSB10, CENPE, EVL, NEXN, FMN1, ARPC1B, CORO1A, CFL1, CAPG, TMSB4X, MAPRE1	905	99	13588	4.09483	2.51123e-06	2.0927e-07	1.51992e-06
cluster.1	GOTERM_BP_FAT	GO:0006909~phagocytosis	19	1.52244	8.91094e-10	HCK, MYO7A, MFGE8, VAV1, SIRPA, FCGR1, ELMO2, FCGR3, ELMO1, CORO1C, SLC11A1, P2RX7, LRP1, CDC42SE2, ITGAV, IRF8, FCER1G, LBP, CLEC7A	905	49	13588	5.8219	2.64833e-06	2.03718e-07	1.60289e-06
cluster.1	GOTERM_BP_FAT	GO:0050778~positive regulation of immune response	32	2.5641	9.55123e-10	CADM1, UNC93B1, PTPN22, TNFSF12, C1QC, TLR8, SLC11A1, NOD2, FCER1G, LBP, H2-K1, PTPRC, PTPN6, CARD9, LYN, THEMIS, MALT1, NFAM1, H2-Q7, FCGR1, FCGR3, C1QA, C1QB, P2RX7, LAT2, EREG, ULBP1, PLCG2, H2-AA, CLEC7A, H2-DMA, SASH3	905	136	13588	3.53279	2.83862e-06	2.02759e-07	1.71807e-06
cluster.1	GOTERM_BP_FAT	GO:0016044~membrane organization	48	3.84615	1.21566e-09	MSR1, LDLR, MYO7A, SYNJ1, NOSTRIN, ITSN1, AP1S3, BAK1, CD9, SLC11A1, DAB2, DOCK2, AP1S2, ITGAV, NECAP2, FCER1G, CAP1, LBP, DHCR24, LY75, TRP53, CLN3, DBNL, CCDC88A, VAV3, HCK, MRC2, LMNA, MFGE8, LPCAT2, FCGR1, SIRPA, VAV1, ELMO2, FCGR3, ELMO1, CORO1C, NRAS, KCNN4, P2RX7, LRP1, CDC42SE2, LRP12, IRF8, SH3KBP1, CLEC7A, CLN8, EPN2	905	272	13588	2.64959	3.61295e-06	2.40864e-07	2.18673e-06
cluster.1	GOTERM_BP_FAT	GO:0001817~regulation of cytokine production	32	2.5641	1.68942e-09	TNF, TLR1, TLR6, TLR7, TLR8, SLC11A1, NOD2, REL, SH2D1B1, HMOX1, RNF128, TICAM2, FCER1G, INPP5D, LBP, CASP1, SPN, SCAMP5, CARD9, CD276, CENPF, H2-Q7, FCGR3, IFNAR1, CARD11, CD83, P2RX7, EREG, ULBP1, CLEC7A, SASH3, F2R	905	139	13588	3.45654	5.02094e-06	3.1381e-07	3.03892e-06
cluster.1	GOTERM_BP_FAT	GO:0048002~antigen processing and presentation of peptide antigen	16	1.28205	1.82008e-09	H2-K1, H2-D1, UNC93B1, IFI30, H2-AB1, CALR, H2-Q7, FCGR1, CD74, TAPBP, FCGR3, SLC11A1, H2-EB1, FCER1G, H2-AA, H2-DMA	905	35	13588	6.86371	5.40926e-06	3.18193e-07	3.27395e-06
cluster.1	GOTERM_BP_FAT	GO:0009611~response to wounding	55	4.40705	3.62549e-09	GNA13, LY86, TLR1, TLR6, C1QC, TLR7, TLR8, TGFB1, CXCL10, NOD2, NLRC4, CD44, PROZ, TICAM2, LBP, CIITA, F10, GATM, LY96, NCF1, F7, PLAUR, C1QA, C1QB, CCR5, PLA2G7, CTSB, PTAFR, LCP1, TNF, CCL2, NFKBID, CXCL2, ITGB2, CCL5, CCL7, SLC11A1, TNFRSF1B, MTPN, CNR2, KLF6, PTPN6, LIPA, OLR1, PLEK, TLR13, EVL, SMAD1, FCGR1, CD180, FCGR3, P2RX7, CLEC7A, TREML1, F2R	905	347	13588	2.3798	1.07749e-05	5.98608e-07	6.5215e-06
cluster.1	GOTERM_BP_FAT	GO:0006952~defense response	65	5.20833	4.35104e-09	LY86, TLR1, H2-D1, TLR6, C1QC, TLR7, TLR8, TGFB1, CXCL10, TAPBP, NOD2, NLRC4, CD44, TICAM2, LBP, SPN, H2-K1, CIITA, IL18RAP, C5AR1, NCF1, LY96, CLIC1, C1QA, C1QB, CCR5, PLA2G7, H2-AA, PTAFR, TNFAIP8L2, TNF, CCL2, NFKBID, CXCL2, ITGB2, NLRP1A, CCL5, CD74, CCL7, SLC11A1, TNFRSF1B, CNR2, FCER1G, PTPRC, PTPN6, LYZ2, CARD9, LIPA, OLR1, HCK, TLR13, SAMHD1, MYO1F, MALT1, SMAD1, COTL1, H2-Q7, FCGR1, CD18…	905	448	13588	2.17842	1.29312e-05	6.80594e-07	7.82662e-06
cluster.1	GOTERM_BP_FAT	GO:0032956~regulation of actin cytoskeleton organization	20	1.60256	5.42351e-09	DBNL, LIMA1, CCDC88A, PLEK, CAPZA2, MYO1F, EVL, TMSB10, ARPC5, CAPZB, ACTR3, FMN1, ARPC1B, PFN1, CORO1A, ARPC2, CFL1, CAPG, TMSB4X, RASA1	905	60	13588	5.00479	1.61185e-05	8.05933e-07	9.75577e-06
cluster.1	GOTERM_BP_FAT	GO:0006897~endocytosis	37	2.96474	6.80154e-09	MSR1, LDLR, MYO7A, SYNJ1, NOSTRIN, ITSN1, AP1S3, SLC11A1, DAB2, AP1S2, ITGAV, NECAP2, FCER1G, LBP, CAP1, LY75, DBNL, CLN3, HCK, MRC2, MFGE8, FCGR1, SIRPA, VAV1, ELMO2, FCGR3, ELMO1, CORO1C, NRAS, P2RX7, LRP1, CDC42SE2, LRP12, IRF8, SH3KBP1, CLEC7A, EPN2	905	188	13588	2.95495	2.0214e-05	9.62579e-07	1.22346e-05
cluster.1	GOTERM_BP_FAT	GO:0010324~membrane invagination	37	2.96474	6.80154e-09	MSR1, LDLR, MYO7A, SYNJ1, NOSTRIN, ITSN1, AP1S3, SLC11A1, DAB2, AP1S2, ITGAV, NECAP2, FCER1G, LBP, CAP1, LY75, DBNL, CLN3, HCK, MRC2, MFGE8, FCGR1, SIRPA, VAV1, ELMO2, FCGR3, ELMO1, CORO1C, NRAS, P2RX7, LRP1, CDC42SE2, LRP12, IRF8, SH3KBP1, CLEC7A, EPN2	905	188	13588	2.95495	2.0214e-05	9.62579e-07	1.22346e-05
cluster.1	GOTERM_BP_FAT	GO:0032970~regulation of actin filament-based process	20	1.60256	7.39129e-09	DBNL, LIMA1, CCDC88A, PLEK, CAPZA2, MYO1F, EVL, TMSB10, ARPC5, CAPZB, ACTR3, FMN1, ARPC1B, PFN1, CORO1A, ARPC2, CFL1, CAPG, TMSB4X, RASA1	905	61	13588	4.92274	2.19667e-05	9.98496e-07	1.32954e-05
cluster.1	GOTERM_BP_FAT	GO:0006954~inflammatory response	41	3.28526	9.25287e-09	TNF, CCL2, NFKBID, LY86, TLR1, CXCL2, ITGB2, TLR6, CCL5, TLR7, C1QC, TLR8, TGFB1, CCL7, CXCL10, SLC11A1, NLRC4, NOD2, TNFRSF1B, CD44, CNR2, TICAM2, LBP, CIITA, LIPA, OLR1, NCF1, LY96, TLR13, SMAD1, FCGR1, CD180, FCGR3, C1QA, C1QB, P2RX7, CCR5, PLA2G7, CLEC7A, PTAFR, F2R	905	225	13588	2.73595	2.74991e-05	1.19563e-06	1.6644e-05
cluster.1	GOTERM_BP_FAT	GO:0008064~regulation of actin polymerization or depolymerization	18	1.44231	1.02856e-08	DBNL, LIMA1, PLEK, CAPZA2, EVL, TMSB10, ARPC5, CAPZB, ACTR3, FMN1, ARPC1B, PFN1, CORO1A, ARPC2, CFL1, CAPG, TMSB4X, RASA1	905	50	13588	5.40517	3.05685e-05	1.27371e-06	1.85017e-05
cluster.1	GOTERM_BP_FAT	GO:0030832~regulation of actin filament length	18	1.44231	1.4481e-08	DBNL, LIMA1, PLEK, CAPZA2, EVL, TMSB10, ARPC5, CAPZB, ACTR3, FMN1, ARPC1B, PFN1, CORO1A, ARPC2, CFL1, CAPG, TMSB4X, RASA1	905	51	13588	5.29919	4.30367e-05	1.7215e-06	2.60484e-05
cluster.1	GOTERM_BP_FAT	GO:0051130~positive regulation of cellular component organization	28	2.24359	2.25281e-08	TNF, TNFRSF12A, CAPZA2, CALR, TGFB1, SIRPB1A, SLC11A1, NOD2, TIAM1, ARPC2, FCER1G, TES, TRP53, PLEK, PLXNB2, TGFBR1, PSRC1, CENPE, MFGE8, CD63, SIRPA, FCGR1, FCGR3, FMN1, EREG, CFL1, CLEC7A, SEMA4D	905	122	13588	3.44592	6.69513e-05	2.57513e-06	4.05234e-05
cluster.1	GOTERM_BP_FAT	GO:0007049~cell cycle	78	6.25	3.34798e-08	ADCY3, GAS2L3, STEAP3, DBF4, E2F8, KNTC1, AURKA, AURKB, DAXX, CDT1, INCENP, TUBB5, TLK1, CCNA2, ASPM, CDK1, ARHGEF2, KIF11, SGOL2, LIG1, TPX2, SKP2, 4632434I11RIK, HMG20B, CDK6, TOPBP1, MCM2, HMGA2, MCM3, MCM6, MAD2L1, UHRF2, EREG, MDM2, MAPRE2, ARL8A, HAUS8, MAPRE1, MAPK7, PMP22, NEK6, SEPT8, SEPT9, CCDC99, NEDD9, CEP164, ITGB1, SPC25, MACF1, BUB1, PPP3CA, CAMK2A, TRIP13, ERCC6L, CKAP2, TRP53, I…	905	611	13588	1.91673	9.94969e-05	3.68525e-06	6.02232e-05
cluster.1	GOTERM_BP_FAT	GO:0032943~mononuclear cell proliferation	16	1.28205	5.12788e-08	TRP53, PTPRC, ITGAL, ELF4, ITGB2, MALT1, IL7R, PRKCD, TGFB1, ITGAM, SLC11A1, DOCK2, P2RX7, ITGAX, CXCR4, ITGAD	905	43	13588	5.58674	0.000152389	5.44286e-06	9.22399e-05
cluster.1	GOTERM_BP_FAT	GO:0070661~leukocyte proliferation	16	1.28205	5.12788e-08	TRP53, PTPRC, ITGAL, ELF4, ITGB2, MALT1, IL7R, PRKCD, TGFB1, ITGAM, SLC11A1, DOCK2, P2RX7, ITGAX, CXCR4, ITGAD	905	43	13588	5.58674	0.000152389	5.44286e-06	9.22399e-05
cluster.1	GOTERM_BP_FAT	GO:0046519~sphingoid metabolic process	15	1.20192	6.45998e-08	SGPL1, ACER3, CLN3, GM2A, SPHK2, HEXA, HEXB, LASS6, SAMD8, P2RX7, GLA, GALC, CERK, CLN8, B4GALNT1	905	38	13588	5.92672	0.000191972	6.62034e-06	0.000116202
cluster.1	GOTERM_BP_FAT	GO:0002478~antigen processing and presentation of exogenous peptide antigen	12	0.961538	6.85515e-08	H2-K1, H2-EB1, UNC93B1, H2-AA, FCER1G, IFI30, H2-AB1, H2-DMA, FCGR1, CD74, FCGR3, TAPBP	905	23	13588	7.83358	0.000203714	6.79114e-06	0.00012331
cluster.1	GOTERM_BP_FAT	GO:0042098~T cell proliferation	13	1.04167	7.86975e-08	TRP53, PTPRC, ITGAL, ELF4, ITGB2, MALT1, ITGAM, SLC11A1, P2RX7, DOCK2, ITGAX, CXCR4, ITGAD	905	28	13588	6.97096	0.000233861	7.54477e-06	0.00014156
cluster.1	GOTERM_BP_FAT	GO:0030098~lymphocyte differentiation	26	2.08333	9.00653e-08	SOX4, PTPN22, SFPI1, TPD52, IL7R, TGFB1, CBFB, CD74, BAK1, DOCK2, CLCF1, WWP1, SPN, RHOH, TRP53, EGR1, PTPRC, IKZF1, THEMIS, MALT1, NFAM1, VAV1, CARD11, PLCG2, ADAM17, H2-DMA	905	114	13588	3.42433	0.000267638	8.36478e-06	0.000162009
cluster.1	GOTERM_BP_FAT	GO:0032271~regulation of protein polymerization	18	1.44231	9.36248e-08	DBNL, CAPZA2, PSRC1, EVL, TMSB10, ARPC5, CAPZB, ACTR3, FMN1, ARPC1B, PFN1, CORO1A, ARPC2, CAPG, TMSB4X, MAPRE1, RASA1, TES	905	57	13588	4.74138	0.000278214	8.43187e-06	0.000168411
cluster.1	GOTERM_BP_FAT	GO:0043254~regulation of protein complex assembly	19	1.52244	1.39076e-07	DBNL, PLEK, CAPZA2, PSRC1, EVL, TMSB10, ARPC5, CAPZB, ACTR3, FMN1, ARPC1B, PFN1, CORO1A, ARPC2, CAPG, TMSB4X, MAPRE1, RASA1, TES	905	65	13588	4.38881	0.000413249	1.21568e-05	0.000250169
cluster.1	GOTERM_BP_FAT	GO:0006935~chemotaxis	25	2.00321	1.49957e-07	NRP2, C3AR1, CCL2, CXCL2, CCL9, ITGB2, CCL5, CCL7, ITGAM, CCL6, CXCL10, DOCK2, RAC2, ROBO1, CSF3R, FCER1G, LBP, C5AR1, GPR77, FCGR3, CORO1A, CXCL16, CCR3, CMTM3, PTAFR	905	109	13588	3.44366	0.000445574	1.27334e-05	0.000269742
cluster.1	GOTERM_BP_FAT	GO:0042330~taxis	25	2.00321	1.49957e-07	NRP2, C3AR1, CCL2, CXCL2, CCL9, ITGB2, CCL5, CCL7, ITGAM, CCL6, CXCL10, DOCK2, RAC2, ROBO1, CSF3R, FCER1G, LBP, C5AR1, GPR77, FCGR3, CORO1A, CXCL16, CCR3, CMTM3, PTAFR	905	109	13588	3.44366	0.000445574	1.27334e-05	0.000269742
cluster.1	GOTERM_BP_FAT	GO:0002521~leukocyte differentiation	29	2.32372	1.69757e-07	TNF, MITF, SOX4, PTPN22, SFPI1, TPD52, IL7R, TGFB1, CBFB, CD74, BAK1, DOCK2, CLCF1, WWP1, SPN, RHOH, TRP53, EGR1, PTPRC, IKZF1, THEMIS, MALT1, NFAM1, VAV1, CARD11, LILRB3, PLCG2, ADAM17, H2-DMA	905	142	13588	3.06631	0.000504391	1.40143e-05	0.000305358
cluster.1	GOTERM_BP_FAT	GO:0002274~myeloid leukocyte activation	14	1.12179	1.71483e-07	FYB, SBNO2, TLR1, MYO1F, SFPI1, TGFB1, FCGR3, SLC11A1, LAT2, LILRB3, FCER1G, LBP, LCP2, RHOH	905	35	13588	6.00575	0.000509519	1.37742e-05	0.000308462
cluster.1	GOTERM_BP_FAT	GO:0002252~immune effector process	27	2.16346	1.82127e-07	TNFSF12, IL7R, C1QC, TLR7, CD74, TLR8, SLC11A1, NOD2, FCER1G, LBP, INPP5D, PTPRC, PTPN6, CARD9, NCF1, MYO1F, SAMHD1, H2-Q7, PRKCD, FCGR1, FCGR3, C1QA, C1QB, LAT2, LILRB3, H2-AA, H2-DMA	905	126	13588	3.21736	0.000541136	1.42442e-05	0.000327609
cluster.1	GOTERM_BP_FAT	GO:0006796~phosphate metabolic process	98	7.85256	1.92144e-07	ATP6AP1, CAPZA2, PTPN22, AURKA, AURKB, C230081A13RIK, PRKX, TGFB1, BTK, MDFIC, MAP3K9, TLK1, MATK, PIK3CG, PTPRJ, TNIK, CSNK1G1, STK24, PIK3CD, PTPRS, PTPRO, STK4, CDKL4, SLC37A2, RIPK3, PDGFRB, MAPK7, NEK6, STK10, MAPKAPK3, MAP4K1, ATP6V1B2, OCRL, CD74, ATP6V0B, CSF1R, FGD4, TEC, PTPN7, PTPN6, TGFBR1, TAOK3, HGF, IKBKE, P2RX7, TRP53RK, PLK2, PTPN1, CDK18, SYNJ1, SH2D1B1, PAK3, SYNJ2, PAK1, CDK15…	905	866	13588	1.69909	0.000570889	1.46423e-05	0.000345627
cluster.1	GOTERM_BP_FAT	GO:0006793~phosphorus metabolic process	98	7.85256	1.92144e-07	ATP6AP1, CAPZA2, PTPN22, AURKA, AURKB, C230081A13RIK, PRKX, TGFB1, BTK, MDFIC, MAP3K9, TLK1, MATK, PIK3CG, PTPRJ, TNIK, CSNK1G1, STK24, PIK3CD, PTPRS, PTPRO, STK4, CDKL4, SLC37A2, RIPK3, PDGFRB, MAPK7, NEK6, STK10, MAPKAPK3, MAP4K1, ATP6V1B2, OCRL, CD74, ATP6V0B, CSF1R, FGD4, TEC, PTPN7, PTPN6, TGFBR1, TAOK3, HGF, IKBKE, P2RX7, TRP53RK, PLK2, PTPN1, CDK18, SYNJ1, SH2D1B1, PAK3, SYNJ2, PAK1, CDK15…	905	866	13588	1.69909	0.000570889	1.46423e-05	0.000345627
cluster.1	GOTERM_BP_FAT	GO:0030097~hemopoiesis	41	3.28526	2.06143e-07	TNF, MITF, SOX4, PTPN22, SFPI1, TPD52, IL7R, CD74, TGFB1, CBFB, TIMP1, BAK1, DOCK2, CLCF1, MFSD7B, WWP1, RUNX1, SPN, RHOH, EGR1, TRP53, SGPL1, PTPRC, LYN, IKZF1, STAP1, THEMIS, HCLS1, MYO1E, MALT1, CDK6, NFAM1, VAV1, DNASE2A, CARD11, LILRB3, PLCG2, IRF8, ATP6V0A1, ADAM17, H2-DMA	905	251	13588	2.45255	0.000612469	1.53163e-05	0.000370808
cluster.1	GOTERM_BP_FAT	GO:0002697~regulation of immune effector process	22	1.76282	2.11577e-07	H2-K1, PTPN6, PTPRC, TNF, CADM1, CENPF, TNFSF12, IL7R, H2-Q7, FCGR1, TGFB1, FCGR3, NOD2, CD37, P2RX7, SH2D1B1, HMOX1, ULBP1, FCER1G, LBP, SPN, SASH3	905	88	13588	3.75359	0.000628609	1.53366e-05	0.000380583
cluster.1	GOTERM_BP_FAT	GO:0048534~hemopoietic or lymphoid organ development	44	3.52564	2.34192e-07	TNF, MITF, SOX4, PTPN22, SFPI1, TPD52, IL7R, CD74, CBFB, TGFB1, TIMP1, BAK1, DOCK2, TNFRSF11A, CLCF1, MFSD7B, WWP1, RUNX1, SPN, RHOH, EGR1, TRP53, SGPL1, PTPRC, LYN, IKZF1, STAP1, THEMIS, HCLS1, MYO1E, TGFBR1, MALT1, CDK6, NFAM1, VAV1, DNASE2A, BCL2L11, CARD11, LILRB3, PLCG2, IRF8, ATP6V0A1, ADAM17, H2-DMA	905	281	13588	2.351	0.000695778	1.65718e-05	0.000421263
cluster.1	GOTERM_BP_FAT	GO:0006672~ceramide metabolic process	14	1.12179	2.52156e-07	SGPL1, ACER3, CLN3, GM2A, HEXA, HEXB, LASS6, SAMD8, P2RX7, GLA, GALC, CERK, CLN8, B4GALNT1	905	36	13588	5.83892	0.000749126	1.74279e-05	0.000453575
cluster.1	GOTERM_BP_FAT	GO:0046651~lymphocyte proliferation	15	1.20192	2.74776e-07	TRP53, PTPRC, ITGAL, ELF4, ITGB2, MALT1, IL7R, PRKCD, ITGAM, SLC11A1, DOCK2, P2RX7, ITGAX, CXCR4, ITGAD	905	42	13588	5.36227	0.000816302	1.85597e-05	0.000494264
cluster.1	GOTERM_BP_FAT	GO:0002703~regulation of leukocyte mediated immunity	19	1.52244	4.71752e-07	H2-K1, PTPN6, PTPRC, CADM1, CENPF, TNFSF12, IL7R, H2-Q7, FCGR1, TGFB1, FCGR3, P2RX7, NOD2, SH2D1B1, HMOX1, ULBP1, FCER1G, SPN, SASH3	905	70	13588	4.07533	0.00140107	3.11561e-05	0.000848581
cluster.1	GOTERM_BP_FAT	GO:0006643~membrane lipid metabolic process	18	1.44231	5.93971e-07	SGPL1, ACER3, CLN3, GM2A, SPHK2, UGT8A, PSAP, HEXA, HEXB, LASS6, SAMD8, P2RX7, GLA, GALC, CERK, B4GALT6, CLN8, B4GALNT1	905	64	13588	4.22279	0.00176373	3.8375e-05	0.00106843
cluster.1	GOTERM_BP_FAT	GO:0048584~positive regulation of response to stimulus	33	2.64423	6.02413e-07	TNF, CADM1, UNC93B1, PTPN22, TNFSF12, C1QC, TLR8, SLC11A1, NOD2, FCER1G, LBP, H2-K1, PTPRC, PTPN6, CARD9, LYN, THEMIS, MALT1, NFAM1, H2-Q7, FCGR1, FCGR3, C1QA, C1QB, P2RX7, LAT2, EREG, ULBP1, PLCG2, H2-AA, CLEC7A, H2-DMA, SASH3	905	186	13588	2.66384	0.00178877	3.80923e-05	0.00108361
cluster.1	GOTERM_BP_FAT	GO:0030833~regulation of actin filament polymerization	15	1.20192	7.18764e-07	DBNL, CAPZA2, EVL, TMSB10, ARPC5, CAPZB, ACTR3, FMN1, ARPC1B, PFN1, CORO1A, ARPC2, CAPG, TMSB4X, RASA1	905	45	13588	5.00479	0.00213389	4.45025e-05	0.0012929
cluster.1	GOTERM_BP_FAT	GO:0002706~regulation of lymphocyte mediated immunity	18	1.44231	7.5508e-07	H2-K1, PTPN6, PTPRC, CADM1, CENPF, TNFSF12, IL7R, H2-Q7, FCGR1, TGFB1, FCGR3, P2RX7, NOD2, SH2D1B1, ULBP1, FCER1G, SPN, SASH3	905	65	13588	4.15782	0.00224158	4.57969e-05	0.00135822
cluster.1	GOTERM_BP_FAT	GO:0019884~antigen processing and presentation of exogenous antigen	12	0.961538	7.99266e-07	H2-K1, H2-EB1, UNC93B1, H2-AA, FCER1G, IFI30, H2-AB1, H2-DMA, FCGR1, CD74, FCGR3, TAPBP	905	28	13588	6.43473	0.0023726	4.75073e-05	0.00143771
cluster.1	GOTERM_BP_FAT	GO:0002520~immune system development	44	3.52564	9.10873e-07	TNF, MITF, SOX4, PTPN22, SFPI1, TPD52, IL7R, CD74, CBFB, TGFB1, TIMP1, BAK1, DOCK2, TNFRSF11A, CLCF1, MFSD7B, WWP1, RUNX1, SPN, RHOH, EGR1, TRP53, SGPL1, PTPRC, LYN, IKZF1, STAP1, THEMIS, HCLS1, MYO1E, TGFBR1, MALT1, CDK6, NFAM1, VAV1, DNASE2A, BCL2L11, CARD11, LILRB3, PLCG2, IRF8, ATP6V0A1, ADAM17, H2-DMA	905	295	13588	2.23943	0.00270346	5.30793e-05	0.00163846
cluster.1	GOTERM_BP_FAT	GO:0051056~regulation of small GTPase mediated signal transduction	37	2.96474	1.04557e-06	TBC1D8, AGFG1, TBC1D9, PREX1, CYTH4, RASGEF1B, RASGEF1A, ITSN1, IQGAP1, SMAP2, PLEKHG2, DOCK2, TIAM1, RASAL3, AGAP1, TBC1D1, RASA4, FGD6, RASA1, ARHGEF10L, FGD3, AGAP3, FGD4, ARHGEF2, TBC1D2B, ABR, VAV3, ARHGEF18, PSD4, VAV1, USP6NL, NRAS, SGSM1, SIPA1L1, DGKZ, ARAP1, TBC1D8B	905	228	13588	2.43654	0.00310262	5.97567e-05	0.00188075
cluster.1	GOTERM_BP_FAT	GO:0044087~regulation of cellular component biogenesis	21	1.68269	1.14798e-06	DBNL, PLEK, CAPZA2, TGFBR1, PSRC1, TMSB10, EVL, ARPC5, MMP14, CAPZB, ACTR3, FMN1, ARPC1B, PFN1, CORO1A, ARPC2, CAPG, TMSB4X, MAPRE1, RASA1, TES	905	89	13588	3.54272	0.00340598	6.43715e-05	0.00206496
cluster.1	GOTERM_BP_FAT	GO:0006665~sphingolipid metabolic process	17	1.36218	1.934e-06	SGPL1, ACER3, CLN3, GM2A, SPHK2, PSAP, HEXA, HEXB, LASS6, SAMD8, P2RX7, GLA, GALC, CERK, B4GALT6, CLN8, B4GALNT1	905	62	13588	4.11684	0.00573137	0.000106436	0.00347881
cluster.1	GOTERM_BP_FAT	GO:0050764~regulation of phagocytosis	11	0.88141	2.10658e-06	SIRPB1A, SLC11A1, NOD2, FCER1G, MFGE8, CLEC7A, CALR, SIRPA, FCGR1, TGFB1, FCGR3	905	25	13588	6.60632	0.00624121	0.000113826	0.00378924
cluster.1	GOTERM_BP_FAT	GO:0032535~regulation of cellular component size	29	2.32372	2.41859e-06	RTN4, LIMA1, TNFRSF12A, CAPZA2, ARPC5, IL7R, CAPZB, TGFB1, ACTR3, PFN1, ARPC2, RASA1, DCLK1, TRP53, DBNL, PLEK, PSRC1, TMSB10, EVL, FMN1, ARPC1B, CORO1A, CFL1, CAPG, CYFIP1, TMSB4X, EMP3, CLN8, CACNA1A	905	161	13588	2.70445	0.00716228	0.00012835	0.00435045
cluster.1	GOTERM_BP_FAT	GO:0002822~regulation of adaptive immune response based on somatic recombination of immune receptors built from immunoglobulin superfamily domains	16	1.28205	2.4287e-06	H2-K1, PTPN6, PTPRC, CENPF, TNFSF12, IL7R, H2-Q7, FCGR1, TGFB1, FCGR3, SLC11A1, P2RX7, NOD2, FCER1G, SPN, SASH3	905	56	13588	4.28982	0.0071921	0.000126625	0.00436863
cluster.1	GOTERM_BP_FAT	GO:0007015~actin filament organization	16	1.28205	2.4287e-06	DBNL, MTSS1, ARHGEF2, LIMA1, ACTN1, ARHGAP17, EVL, GAS7, SIRPA, WAS, FLNA, CORO1A, ARHGAP6, CFL1, LCP1, DIAP1	905	56	13588	4.28982	0.0071921	0.000126625	0.00436863
cluster.1	GOTERM_BP_FAT	GO:0002819~regulation of adaptive immune response	16	1.28205	2.4287e-06	H2-K1, PTPN6, PTPRC, CENPF, TNFSF12, IL7R, H2-Q7, FCGR1, TGFB1, FCGR3, SLC11A1, P2RX7, NOD2, FCER1G, SPN, SASH3	905	56	13588	4.28982	0.0071921	0.000126625	0.00436863
cluster.1	GOTERM_BP_FAT	GO:0016310~phosphorylation	81	6.49038	2.97243e-06	CDK18, CAPZA2, ATP6AP1, AURKA, AURKB, C230081A13RIK, TGFB1, PRKX, BTK, SH2D1B1, MDFIC, PAK3, MAP3K9, TLK1, PAK1, CDK15, ATP6V0D2, MATK, PIK3CG, CDK1, TNIK, CSNK1G1, LYN, STK24, MTAP2, PIK3CD, PKN1, PRKCH, CDK9, CDK6, PRKCD, STK4, CDKL4, PRKCB, TYK2, ATP6V1C1, ATP6V1A, KSR2, CFL1, RIPK3, PDGFRB, MAPK7, GADD45B, MELK, NEK6, CAMK1D, FRK, STK10, MAPKAPK3, MAP4K1, ATP6V1B2, CD74, ATP6V0B, ERCC6, PTK2B…	905	718	13588	1.69382	0.00879518	0.0001523	0.00534666
cluster.1	GOTERM_BP_FAT	GO:0050865~regulation of cell activation	28	2.24359	4.00604e-06	ITGAL, NFKBID, PAWR, TNFSF12, IL7R, TGFB1, CD74, HMOX1, FCER1G, INPP5D, SPN, PTPRC, PTPN6, PLEK, IKZF1, TNFRSF13B, CD276, CENPF, MALT1, NFAM1, CARD11, CD83, CDKN1A, CORO1A, ULBP1, H2-AA, H2-DMA, SASH3	905	156	13588	2.69489	0.0118354	0.000201776	0.0072058
cluster.1	GOTERM_BP_FAT	GO:0045087~innate immune response	22	1.76282	6.28744e-06	CIITA, TNFAIP8L2, PTPN6, IL18RAP, TLR13, TLR1, SAMHD1, MALT1, TLR6, TLR7, C1QC, FCGR1, TLR8, TGFB1, CD180, C1QA, C1QB, SLC11A1, NOD2, TICAM2, LBP, CLEC7A	905	107	13588	3.08707	0.0185128	0.000311391	0.0113092
cluster.1	GOTERM_BP_FAT	GO:0030217~T cell differentiation	18	1.44231	7.71777e-06	EGR1, TRP53, PTPRC, IKZF1, THEMIS, SOX4, PTPN22, IL7R, VAV1, TGFB1, CD74, CARD11, DOCK2, WWP1, ADAM17, H2-DMA, SPN, RHOH	905	76	13588	3.55603	0.0226762	0.000375951	0.0138818
cluster.1	GOTERM_BP_FAT	GO:0050766~positive regulation of phagocytosis	10	0.801282	8.5687e-06	SIRPB1A, SLC11A1, NOD2, FCER1G, MFGE8, CLEC7A, CALR, SIRPA, FCGR1, FCGR3	905	23	13588	6.52798	0.0251447	0.000410662	0.0154122
cluster.1	GOTERM_BP_FAT	GO:0046578~regulation of Ras protein signal transduction	30	2.40385	8.6157e-06	TBC1D8, AGFG1, TBC1D9, PREX1, CYTH4, ITSN1, SMAP2, PLEKHG2, DOCK2, TIAM1, AGAP1, TBC1D1, FGD6, ARHGEF10L, FGD3, AGAP3, FGD4, TBC1D2B, ARHGEF2, ABR, VAV3, ARHGEF18, PSD4, VAV1, USP6NL, NRAS, SGSM1, DGKZ, ARAP1, TBC1D8B	905	181	13588	2.48857	0.0252809	0.000406361	0.0154967
cluster.1	GOTERM_BP_FAT	GO:0001819~positive regulation of cytokine production	16	1.28205	9.54449e-06	TNF, CARD9, TLR7, H2-Q7, IFNAR1, SLC11A1, CD83, P2RX7, NOD2, EREG, ULBP1, FCER1G, LBP, CLEC7A, CASP1, SASH3	905	62	13588	3.87467	0.0279678	0.000443126	0.0171672
cluster.1	GOTERM_BP_FAT	GO:0002694~regulation of leukocyte activation	27	2.16346	9.57279e-06	ITGAL, NFKBID, PAWR, TNFSF12, IL7R, TGFB1, CD74, HMOX1, FCER1G, INPP5D, SPN, PTPN6, PTPRC, IKZF1, TNFRSF13B, CD276, CENPF, MALT1, NFAM1, CARD11, CD83, CDKN1A, CORO1A, ULBP1, H2-AA, H2-DMA, SASH3	905	154	13588	2.63239	0.0280496	0.000437604	0.0172181
cluster.1	GOTERM_BP_FAT	GO:0006468~protein amino acid phosphorylation	72	5.76923	1.28664e-05	CDK18, CAPZA2, AURKA, AURKB, C230081A13RIK, PRKX, TGFB1, BTK, SH2D1B1, MDFIC, PAK3, MAP3K9, TLK1, PAK1, CDK15, MATK, PIK3CG, CDK1, TNIK, CSNK1G1, LYN, STK24, MTAP2, PKN1, CDK9, PRKCH, CDK6, PRKCD, STK4, CDKL4, PRKCB, TYK2, KSR2, CFL1, RIPK3, PDGFRB, MAPK7, GADD45B, MELK, NEK6, CAMK1D, FRK, STK10, MAPKAPK3, MAP4K1, CD74, ERCC6, PTK2B, SPEG, BUB1, CAMK2A, DCLK1, CSF1R, FGD4, TES, TEC, PTPRC, PTPRE,…	905	640	13588	1.68912	0.0375172	0.000579213	0.0231414
cluster.1	GOTERM_BP_FAT	GO:0001568~blood vessel development	36	2.88462	1.32599e-05	RTN4, GNA13, MEF2C, TNFRSF12A, FOXM1, COL3A1, PRRX1, ANPEP, TNFSF12, MMP2, BAK1, ARHGAP22, CXCR4, DHCR7, ITGAV, HMOX1, ZC3H12A, HS6ST1, MKL2, LOX, PLXND1, RASA1, PTPRJ, SGPL1, SPHK2, MYO1E, TGFBR1, MMP19, ITGA4, MMP14, FZD5, EREG, NUS1, ZMIZ1, COL1A1, TNFAIP2	905	244	13588	2.21523	0.0386422	0.000588015	0.0238491
cluster.1	GOTERM_BP_FAT	GO:0022402~cell cycle process	50	4.00641	1.48992e-05	ADCY3, GAS2L3, DBF4, KNTC1, AURKB, DAXX, INCENP, TUBB5, CCNA2, ASPM, CDK1, ARHGEF2, KIF11, SGOL2, 4632434I11RIK, SKP2, TPX2, TOPBP1, HMGA2, MAD2L1, EREG, MDM2, MAPRE2, ARL8A, MAPRE1, HAUS8, PMP22, NEK6, CCDC99, NEDD9, CEP164, ITGB1, SPC25, MACF1, BUB1, PPP3CA, CAMK2A, TRIP13, ERCC6L, MKI67, DLGAP5, CENPF, CDC20, CENPE, SMC2, BRCA1, SUV39H2, CDKN1A, KIF20B, GAS2L1	905	393	13588	1.91022	0.0433147	0.000650976	0.0267972
cluster.1	GOTERM_BP_FAT	GO:0001816~cytokine production	13	1.04167	1.56463e-05	LIPA, PAWR, PRKCD, IFNAR1, IRF9, SLC11A1, NOD2, NLRC4, REL, LBP, NFATC2, PTAFR, LCP2	905	43	13588	4.53923	0.0454365	0.000673702	0.0281407
cluster.1	GOTERM_BP_FAT	GO:0008283~cell proliferation	36	2.88462	1.73306e-05	ITGAL, TNF, ELF4, E2F8, ITGB2, IL7R, CD74, ITGAM, TGFB1, ARX, BAK1, SLC11A1, TNFRSF1B, DOCK2, ITGAX, CXCR4, GNG2, ASPM, TRP53, PTPRC, LIPA, MKI67, SPHK2, NCF1, MALT1, HGF, MMP14, PRKCD, NUMBL, NRAS, P2RX7, UHRF2, EREG, RAP1B, ITGAD, NCOR2	905	247	13588	2.18833	0.0502031	0.000735545	0.0311697
cluster.1	GOTERM_BP_FAT	GO:0002443~leukocyte mediated immunity	19	1.52244	1.85461e-05	PTPN6, NCF1, MYO1F, TNFSF12, C1QC, PRKCD, FCGR1, CD74, FCGR3, C1QA, C1QB, SLC11A1, LAT2, NOD2, LILRB3, FCER1G, H2-AA, INPP5D, H2-DMA	905	89	13588	3.20531	0.0536278	0.000776028	0.0333553
cluster.1	GOTERM_BP_FAT	GO:0007264~small GTPase mediated signal transduction	37	2.96474	1.8586e-05	GNA13, 5430435G22RIK, GRB2, RASGEF1B, RASGEF1A, RRAD, ITSN1, IQGAP1, RAB7, ARL11, RAB43, RAC2, TIAM1, HMOX1, RALB, RHOC, AGAP1, RHOG, ARHGDIA, AGAP3, RHOH, RAP2B, RAP2A, DBNL, RAB8B, VAV3, ARHGEF18, ELMO1, NRAS, DOK2, RAB31, RAB19, SDCBP, ARL8A, RAP1B, ARL4C, NKIRAS2	905	258	13588	2.15322	0.0537401	0.0007669	0.033427
cluster.1	GOTERM_BP_FAT	GO:0007626~locomotory behavior	35	2.80449	2.09437e-05	MYO5A, NRP2, C3AR1, CCL2, HEXA, HEXB, CXCL2, CCL9, ITGB2, CCL5, CCL7, ITGAM, CCL6, CXCL10, DOCK2, HTRA2, RAC2, PDE1B, ROBO1, CSF3R, FCER1G, LBP, C5AR1, ATP1A3, GPR77, FCGR3, CORO1A, EPS8, CCR3, CXCL16, CSTB, CMTM3, CLN8, PTAFR, CACNA1A	905	239	13588	2.19876	0.0603478	0.000852314	0.0376668
cluster.1	GOTERM_BP_FAT	GO:0001944~vasculature development	36	2.88462	2.25166e-05	RTN4, GNA13, MEF2C, TNFRSF12A, FOXM1, COL3A1, PRRX1, ANPEP, TNFSF12, MMP2, BAK1, ARHGAP22, CXCR4, DHCR7, ITGAV, HMOX1, ZC3H12A, HS6ST1, MKL2, LOX, PLXND1, RASA1, PTPRJ, SGPL1, SPHK2, MYO1E, TGFBR1, MMP19, ITGA4, MMP14, FZD5, EREG, NUS1, ZMIZ1, COL1A1, TNFAIP2	905	250	13588	2.16207	0.0647302	0.000903918	0.040495
cluster.1	GOTERM_BP_FAT	GO:0016192~vesicle-mediated transport	56	4.48718	2.25872e-05	MSR1, LDLR, MYO7A, SYNJ1, ARHGAP17, CLTC, ITSN1, AP1S3, DAB2, AP1S2, NECAP2, LBP, CAP1, SCAMP5, DBNL, CLN3, MFGE8, SIRPA, WAS, ELMO2, FLNA, ELMO1, COPG2, LAT2, TRIM36, STXBP5, LRP12, SH3KBP1, EPN2, MYO5A, NOSTRIN, SLC11A1, AP3M1, ITGAV, TMED10, FCER1G, EXOC5, LY75, VAV3, PLEK, HCK, MRC2, MYO1F, FCGR1, VAV1, FCGR3, CORO1C, NRAS, P2RX7, LRP1, CDC42SE2, IRF8, CLEC7A, STXBP3A, CACNA1A, GGA3	905	466	13588	1.8043	0.0649264	0.000894667	0.040622
cluster.1	GOTERM_BP_FAT	GO:0002764~immune response-regulating signal transduction	14	1.12179	2.55838e-05	PTPN6, PTPRC, LYN, THEMIS, UNC93B1, PTPN22, MALT1, NFAM1, LAT2, NOD2, SH2D1B1, PLCG2, FCER1G, CLEC7A	905	52	13588	4.04233	0.0732171	0.000999973	0.0460099
cluster.1	GOTERM_BP_FAT	GO:0051249~regulation of lymphocyte activation	25	2.00321	2.60015e-05	ITGAL, NFKBID, TNFSF12, PAWR, IL7R, TGFB1, CD74, INPP5D, SPN, PTPN6, PTPRC, IKZF1, TNFRSF13B, CD276, CENPF, MALT1, NFAM1, CARD11, CD83, CDKN1A, CORO1A, ULBP1, H2-AA, H2-DMA, SASH3	905	144	13588	2.60666	0.0743671	0.0010031	0.046761
cluster.1	GOTERM_BP_FAT	GO:0044093~positive regulation of molecular function	41	3.28526	3.06943e-05	ADCY3, TNF, ADCY7, GM2A, APH1C, TLR1, NLRP1A, ITGB2, TLR6, CD74, TGFB1, BAK1, SLC11A1, NLRC4, NOD2, ARHGAP6, NLRC3, ERCC6, CASP9, MDFIC, CERK, FGD4, TRP53, PTPRC, CARD9, VAV3, CCDC88A, SPHK2, MALT1, CENPE, NFAM1, HGF, GNAL, P2RX7, EREG, PLCG2, DGKZ, GADD45B, HTR2B, CALM2, F2R	905	306	13588	2.01173	0.0871876	0.00116887	0.0551983
cluster.1	GOTERM_BP_FAT	GO:0050867~positive regulation of cell activation	20	1.60256	3.2093e-05	PTPRC, ITGAL, PLEK, IKZF1, MALT1, TNFSF12, IL7R, TGFB1, CD74, CARD11, CD83, CORO1A, CDKN1A, ULBP1, FCER1G, H2-AA, INPP5D, H2-DMA, SPN, SASH3	905	101	13588	2.97314	0.0909743	0.00120664	0.0577129
cluster.1	GOTERM_BP_FAT	GO:0000278~mitotic cell cycle	35	2.80449	3.23943e-05	CCDC99, DBF4, KNTC1, NEDD9, AURKA, CEP164, AURKB, ITGB1, SPC25, INCENP, BUB1, PPP3CA, CCNA2, CAMK2A, ASPM, ERCC6L, CDK1, ARHGEF2, KIF11, DLGAP5, SKP2, CENPF, CDC20, CENPE, HMGA2, SMC2, MAD2L1, PLK2, KIF20B, MDM2, ARL8A, MAPRE2, MAPRE1, HAUS8, NEK6	905	244	13588	2.1537	0.0917881	0.00120275	0.0582547
cluster.1	GOTERM_BP_FAT	GO:0002699~positive regulation of immune effector process	13	1.04167	3.29739e-05	H2-K1, PTPRC, P2RX7, CD37, NOD2, CADM1, ULBP1, FCER1G, LBP, H2-Q7, FCGR1, SASH3, FCGR3	905	46	13588	4.24319	0.0933512	0.00120915	0.0592966
cluster.1	GOTERM_BP_FAT	GO:0019886~antigen processing and presentation of exogenous peptide antigen via MHC class II	8	0.641026	3.78696e-05	H2-EB1, UNC93B1, H2-AA, FCER1G, IFI30, H2-AB1, H2-DMA, CD74	905	16	13588	7.50718	0.106448	0.00137163	0.0680976
cluster.1	GOTERM_BP_FAT	GO:0002495~antigen processing and presentation of peptide antigen via MHC class II	8	0.641026	3.78696e-05	H2-EB1, UNC93B1, H2-AA, FCER1G, IFI30, H2-AB1, H2-DMA, CD74	905	16	13588	7.50718	0.106448	0.00137163	0.0680976
cluster.1	GOTERM_BP_FAT	GO:0048514~blood vessel morphogenesis	30	2.40385	4.85904e-05	RTN4, GNA13, MEF2C, TNFRSF12A, FOXM1, PRRX1, ANPEP, TNFSF12, BAK1, ARHGAP22, CXCR4, HMOX1, ITGAV, ZC3H12A, HS6ST1, MKL2, PLXND1, RASA1, PTPRJ, SGPL1, MYO1E, TGFBR1, MMP19, ITGA4, FZD5, MMP14, EREG, NUS1, ZMIZ1, TNFAIP2	905	198	13588	2.2749	0.134471	0.00173842	0.087368
cluster.1	GOTERM_BP_FAT	GO:0045807~positive regulation of endocytosis	11	0.88141	4.87589e-05	SIRPB1A, SLC11A1, NOD2, FCER1G, MFGE8, CLEC7A, CD63, CALR, SIRPA, FCGR1, FCGR3	905	34	13588	4.85759	0.134904	0.00172369	0.0876709
cluster.1	GOTERM_BP_FAT	GO:0002824~positive regulation of adaptive immune response based on somatic recombination of immune receptors built from immunoglobulin superfamily domains	11	0.88141	4.87589e-05	H2-K1, PTPRC, SLC11A1, P2RX7, NOD2, FCER1G, TNFSF12, H2-Q7, FCGR1, SASH3, FCGR3	905	34	13588	4.85759	0.134904	0.00172369	0.0876709
cluster.1	GOTERM_BP_FAT	GO:0002821~positive regulation of adaptive immune response	11	0.88141	4.87589e-05	H2-K1, PTPRC, SLC11A1, P2RX7, NOD2, FCER1G, TNFSF12, H2-Q7, FCGR1, SASH3, FCGR3	905	34	13588	4.85759	0.134904	0.00172369	0.0876709
cluster.1	GOTERM_BP_FAT	GO:0006928~cell motion	46	3.6859	4.99611e-05	NRP2, TNF, TNFRSF12A, CAPZA2, CXCL2, ITGB2, ITGB1, PEX5L, ITGAM, TGFB1, ALCAM, ARX, CD9, MACF1, CXCR4, ROBO1, CSF3R, FCER1G, CAP1, LBP, SELPLG, DCLK1, TES, FMNL1, SGPL1, SATB2, CCDC88A, C5AR1, EGR2, VAV3, TGFBR1, ATP1A3, ATP1A4, EVL, ITGA4, MMP14, SIRPA, FCGR3, ELMO1, TNS3, CORO1A, NAV1, CFL1, CELF3, ADAM17, PLAU	905	367	13588	1.88191	0.13799	0.0017454	0.0898316
cluster.1	GOTERM_BP_FAT	GO:0002757~immune response-activating signal transduction	13	1.04167	5.21819e-05	PTPN6, PTPRC, NOD2, LAT2, LYN, THEMIS, PLCG2, UNC93B1, PTPN22, FCER1G, MALT1, NFAM1, CLEC7A	905	48	13588	4.06639	0.143661	0.00180173	0.0938229
cluster.1	GOTERM_BP_FAT	GO:0016477~cell migration	34	2.72436	5.51032e-05	NRP2, TNF, TNFRSF12A, CAPZA2, CXCL2, ITGB2, PEX5L, ITGB1, TGFB1, ITGAM, ARX, CXCR4, CSF3R, FCER1G, LBP, CAP1, SELPLG, DCLK1, TES, FMNL1, SGPL1, SATB2, VAV3, C5AR1, CCDC88A, TGFBR1, ITGA4, MMP14, FCGR3, TNS3, CORO1A, NAV1, CFL1, PLAU	905	240	13588	2.12703	0.151064	0.00188066	0.0990729
cluster.1	GOTERM_BP_FAT	GO:0002474~antigen processing and presentation of peptide antigen via MHC class I	8	0.641026	6.06896e-05	H2-K1, H2-D1, FCER1G, CALR, H2-Q7, FCGR1, FCGR3, TAPBP	905	17	13588	7.06558	0.165043	0.00204761	0.109112
cluster.1	GOTERM_BP_FAT	GO:0048870~cell motility	38	3.04487	6.49876e-05	NRP2, TNF, TNFRSF12A, CAPZA2, CXCL2, ITGB2, ITGB1, PEX5L, TGFB1, ITGAM, ARX, CXCR4, CSF3R, FCER1G, CAP1, LBP, SELPLG, DCLK1, TES, FMNL1, SGPL1, SATB2, VAV3, C5AR1, CCDC88A, TGFBR1, ATP1A3, ATP1A4, ITGA4, MMP14, FCGR3, TNS3, CORO1A, NAV1, CFL1, CELF3, ADAM17, PLAU	905	284	13588	2.00896	0.175641	0.00216786	0.116835
cluster.1	GOTERM_BP_FAT	GO:0051674~localization of cell	38	3.04487	6.49876e-05	NRP2, TNF, TNFRSF12A, CAPZA2, CXCL2, ITGB2, ITGB1, PEX5L, TGFB1, ITGAM, ARX, CXCR4, CSF3R, FCER1G, CAP1, LBP, SELPLG, DCLK1, TES, FMNL1, SGPL1, SATB2, VAV3, C5AR1, CCDC88A, TGFBR1, ATP1A3, ATP1A4, ITGA4, MMP14, FCGR3, TNS3, CORO1A, NAV1, CFL1, CELF3, ADAM17, PLAU	905	284	13588	2.00896	0.175641	0.00216786	0.116835
cluster.1	GOTERM_BP_FAT	GO:0022403~cell cycle phase	42	3.36538	6.93337e-05	ADCY3, CCDC99, DBF4, KNTC1, NEDD9, CEP164, AURKB, ITGB1, SPC25, INCENP, TUBB5, BUB1, PPP3CA, CCNA2, CAMK2A, ASPM, TRIP13, ERCC6L, CDK1, ARHGEF2, KIF11, MKI67, DLGAP5, SGOL2, TPX2, SKP2, CENPF, TOPBP1, CDC20, CENPE, HMGA2, SMC2, SUV39H2, MAD2L1, EREG, KIF20B, MDM2, ARL8A, MAPRE2, HAUS8, MAPRE1, NEK6	905	328	13588	1.92257	0.186221	0.00228701	0.124644
cluster.1	GOTERM_BP_FAT	GO:0050830~defense response to Gram-positive bacterium	9	0.721154	7.41973e-05	P2RX7, LYZ2, NOD2, CARD9, C5AR1, NCF1, HCK, MYO1F, LBP	905	23	13588	5.87519	0.1979	0.00242039	0.133381
cluster.1	GOTERM_BP_FAT	GO:0002696~positive regulation of leukocyte activation	19	1.52244	8.19054e-05	PTPRC, ITGAL, IKZF1, MALT1, TNFSF12, IL7R, TGFB1, CD74, CARD11, CD83, CORO1A, CDKN1A, ULBP1, FCER1G, H2-AA, INPP5D, H2-DMA, SPN, SASH3	905	99	13588	2.88154	0.216068	0.00264251	0.147228
cluster.1	GOTERM_BP_FAT	GO:0042590~antigen processing and presentation of exogenous peptide antigen via MHC class I	5	0.400641	9.21882e-05	H2-K1, FCER1G, FCGR1, FCGR3, TAPBP	905	5	13588	15.0144	0.239665	0.00294186	0.165698
cluster.1	GOTERM_BP_FAT	GO:0002709~regulation of T cell mediated immunity	8	0.641026	9.36258e-05	H2-K1, PTPRC, P2RX7, CENPF, IL7R, H2-Q7, SASH3, SPN	905	18	13588	6.67305	0.242907	0.00295593	0.16828
cluster.1	GOTERM_BP_FAT	GO:0002700~regulation of production of molecular mediator of immune response	10	0.801282	9.82359e-05	PTPRC, CD37, NOD2, TNF, HMOX1, FCER1G, CENPF, TNFSF12, SASH3, TGFB1	905	30	13588	5.00479	0.25321	0.00306866	0.176559
cluster.1	GOTERM_BP_FAT	GO:0002768~immune response-regulating cell surface receptor signaling pathway	12	0.961538	0.000106695	PTPN6, PTPRC, LAT2, LYN, SH2D1B1, THEMIS, PLCG2, PTPN22, FCER1G, MALT1, NFAM1, CLEC7A	905	44	13588	4.09483	0.271752	0.00329782	0.191748
cluster.1	GOTERM_BP_FAT	GO:0009617~response to bacterium	25	2.00321	0.000108085	H2-K1, LYZ2, CARD9, TNF, C5AR1, NCF1, LY96, HCK, TLR1, MYO1F, NLRP1A, MALT1, FCGR1, SLC11A1, NLRC4, NOD2, P2RX7, CCR5, PLCG2, IRF8, FCER1G, LBP, SPN, PTAFR, F2R	905	157	13588	2.39082	0.274755	0.00330634	0.194244
cluster.1	GOTERM_BP_FAT	GO:0002250~adaptive immune response	17	1.36218	0.000113565	TNFSF12, TLR6, C1QC, PRKCD, FCGR1, CD74, FCGR3, C1QA, C1QB, SLC11A1, NOD2, LILRB3, FCER1G, ADAM17, H2-AA, INPP5D, H2-DMA	905	84	13588	3.03862	0.286473	0.0034383	0.204083
cluster.1	GOTERM_BP_FAT	GO:0002460~adaptive immune response based on somatic recombination of immune receptors built from immunoglobulin superfamily domains	17	1.36218	0.000113565	TNFSF12, TLR6, C1QC, PRKCD, FCGR1, CD74, FCGR3, C1QA, C1QB, SLC11A1, NOD2, LILRB3, FCER1G, ADAM17, H2-AA, INPP5D, H2-DMA	905	84	13588	3.03862	0.286473	0.0034383	0.204083
cluster.1	GOTERM_BP_FAT	GO:0051301~cell division	37	2.96474	0.000114842	CCDC99, KNTC1, NEDD9, CEP164, AURKB, DAXX, SPC25, INCENP, BUB1, PSTPIP1, CCNA2, TOP2A, ASPM, ERCC6L, CDK1, ARHGEF2, KIF11, SGOL2, LIG1, CDC20, CENPE, CDK6, HMGA2, DPPA3, SMC2, SEPT11, MCM5, MAD2L1, CFL1, KIF20B, ARL8A, MAPRE2, MAPRE1, HAUS8, CDK20, NEK6, SEPT9	905	281	13588	1.97698	0.289176	0.00344185	0.206376
cluster.1	GOTERM_BP_FAT	GO:0051129~negative regulation of cellular component organization	18	1.44231	0.000119566	RTN4, DBNL, LIMA1, ARHGEF2, MTAP2, CAPZA2, EVL, CENPE, TMSB10, MMP14, CAPZB, TGFB1, PFN1, YWHAH, MAD2L1, CAPG, TMSB4X, MAPRE1	905	93	13588	2.90601	0.299087	0.00354741	0.214856
cluster.1	GOTERM_BP_FAT	GO:0030100~regulation of endocytosis	13	1.04167	0.000120799	SIRPB1A, SLC11A1, NOD2, FCER1G, MFGE8, CLEC7A, CD63, CALR, SIRPA, FCGR1, TGFB1, EPN2, FCGR3	905	52	13588	3.75359	0.301651	0.0035485	0.21707
cluster.1	GOTERM_BP_FAT	GO:0007229~integrin-mediated signaling pathway	16	1.28205	0.000121435	ITGAL, VAV3, ADAMTS14, ADAM23, ITGB2, ITGA4, VAV1, ITGB1, ITGAM, ITGAX, ITGA5, ITGAV, ADAM17, ITGAD, ADAM19, ADAM8	905	76	13588	3.16092	0.30297	0.00353225	0.218212
cluster.1	GOTERM_BP_FAT	GO:0002449~lymphocyte mediated immunity	16	1.28205	0.000121435	PTPN6, TNFSF12, C1QC, PRKCD, FCGR1, CD74, FCGR3, C1QA, C1QB, SLC11A1, NOD2, LILRB3, FCER1G, H2-AA, INPP5D, H2-DMA	905	76	13588	3.16092	0.30297	0.00353225	0.218212
cluster.1	GOTERM_BP_FAT	GO:0007610~behavior	48	3.84615	0.000132347	MYO5A, NRP2, C3AR1, CCL2, GM2A, HEXA, HEXB, CXCL2, SYNJ1, CCL9, ITGB2, CCL5, ITGAM, CCL7, CXCL10, CCL6, S1PR2, DOCK2, HTRA2, RAC2, PDE1B, ROBO1, CSF3R, FCER1G, LBP, MAN2B1, RUNX1, EGR1, CLN3, C5AR1, EGR2, ATP1A3, GPR77, CPT1A, FCGR3, APRT, LEP, NRAS, CORO1A, EPS8, ITGA5, CCR3, CXCL16, CSTB, CMTM3, CLN8, CACNA1A, PTAFR	905	405	13588	1.77948	0.325214	0.00381175	0.237797
cluster.1	GOTERM_BP_FAT	GO:0051251~positive regulation of lymphocyte activation	18	1.44231	0.000137088	PTPRC, ITGAL, IKZF1, MALT1, TNFSF12, IL7R, TGFB1, CD74, CARD11, CD83, CORO1A, CDKN1A, ULBP1, H2-AA, INPP5D, H2-DMA, SPN, SASH3	905	94	13588	2.87509	0.334658	0.00391016	0.246306
cluster.1	GOTERM_BP_FAT	GO:0002504~antigen processing and presentation of peptide or polysaccharide antigen via MHC class II	8	0.641026	0.000139764	H2-EB1, UNC93B1, H2-AA, FCER1G, IFI30, H2-AB1, H2-DMA, CD74	905	19	13588	6.32184	0.33993	0.00394846	0.251109
cluster.1	GOTERM_BP_FAT	GO:0007159~leukocyte adhesion	7	0.560897	0.000161095	ITGAL, PTPRC, ITGA5, ITGB2, ITGA4, SELPLG, ITGAM	905	14	13588	7.50718	0.380482	0.00450693	0.289381
cluster.1	GOTERM_BP_FAT	GO:0045088~regulation of innate immune response	12	0.961538	0.000164208	NOD2, CARD9, CADM1, EREG, SH2D1B1, ULBP1, UNC93B1, MYO1F, SAMHD1, CLEC7A, LBP, TLR8	905	46	13588	3.91679	0.386189	0.00455099	0.294965
cluster.1	GOTERM_BP_FAT	GO:0042113~B cell activation	16	1.28205	0.000164833	TRP53, PTPRC, IKZF1, PIK3CD, MALT1, NFAM1, SKAP2, TPD52, IL7R, PRKCD, BAK1, LAT2, CLCF1, PLCG2, ADAM17, BLNK	905	78	13588	3.07987	0.387327	0.00452605	0.296085
cluster.1	GOTERM_BP_FAT	GO:0032675~regulation of interleukin-6 production	10	0.801282	0.000170713	P2RX7, NOD2, CARD9, TNF, EREG, TLR1, FCER1G, INPP5D, TLR6, TLR7	905	32	13588	4.69199	0.397943	0.00464425	0.306632
cluster.1	GOTERM_BP_FAT	GO:0032649~regulation of interferon-gamma production	10	0.801282	0.000170713	SLC11A1, NOD2, SH2D1B1, ULBP1, CD276, H2-Q7, TLR7, TLR8, SASH3, IFNAR1	905	32	13588	4.69199	0.397943	0.00464425	0.306632
cluster.1	GOTERM_BP_FAT	GO:0007155~cell adhesion	61	4.88782	0.000171825	NRP2, CLDN7, TLN1, CADM1, FERMT3, LY9, ARHGAP6, WISP2, CD93, CD44, CSF3R, COL12A1, ADAM8, FBLIM1, PTPRS, IGFALS, MFGE8, PCDH7, SIRPA, BCL2L11, CD84, SIGLEC1, NPTN, ADAM12, ITGAL, TNFRSF12A, TNC, NEDD9, COL28A1, ITGB2, ITGB1, ITGAM, ALCAM, CD9, LAMB3, LGALS3BP, ITGAX, FAT3, ITGAV, PSTPIP1, COL6A2, CD22, GPNMB, SELPLG, SPP1, PTPRC, SVEP1, HAPLN3, PLEK, OLR1, ADAM23, ITGA4, COL16A1, CASS4, SNED1, IT…	905	561	13588	1.63258	0.399929	0.00463204	0.308627
cluster.1	GOTERM_BP_FAT	GO:0019882~antigen processing and presentation	17	1.36218	0.000174576	H2-K1, H2-D1, UNC93B1, IFI30, H2-AB1, CALR, H2-Q7, FCGR1, CD74, FCGR3, TAPBP, SLC11A1, ULBP1, H2-EB1, FCER1G, H2-AA, H2-DMA	905	87	13588	2.93384	0.404817	0.00466374	0.313562
cluster.1	GOTERM_BP_FAT	GO:0022610~biological adhesion	61	4.88782	0.000176741	NRP2, CLDN7, TLN1, CADM1, FERMT3, LY9, ARHGAP6, WISP2, CD93, CD44, CSF3R, COL12A1, ADAM8, FBLIM1, PTPRS, IGFALS, MFGE8, PCDH7, SIRPA, BCL2L11, CD84, SIGLEC1, NPTN, ADAM12, ITGAL, TNFRSF12A, TNC, NEDD9, COL28A1, ITGB2, ITGB1, ITGAM, ALCAM, CD9, LAMB3, LGALS3BP, ITGAX, FAT3, ITGAV, PSTPIP1, COL6A2, CD22, GPNMB, SELPLG, SPP1, PTPRC, SVEP1, HAPLN3, PLEK, OLR1, ADAM23, ITGA4, COL16A1, CASS4, SNED1, IT…	905	562	13588	1.62967	0.408634	0.00467937	0.317443
cluster.1	GOTERM_BP_FAT	GO:0010639~negative regulation of organelle organization	14	1.12179	0.000180143	DBNL, ARHGEF2, LIMA1, MTAP2, CAPZA2, EVL, CENPE, TMSB10, CAPZB, PFN1, MAD2L1, CAPG, TMSB4X, MAPRE1	905	62	13588	3.39034	0.414584	0.00472714	0.323545
cluster.1	GOTERM_BP_FAT	GO:0002708~positive regulation of lymphocyte mediated immunity	11	0.88141	0.000218817	H2-K1, PTPRC, P2RX7, NOD2, CADM1, ULBP1, FCER1G, H2-Q7, FCGR1, SASH3, FCGR3	905	40	13588	4.12895	0.47816	0.00568897	0.392875
cluster.1	GOTERM_BP_FAT	GO:0002705~positive regulation of leukocyte mediated immunity	11	0.88141	0.000218817	H2-K1, PTPRC, P2RX7, NOD2, CADM1, ULBP1, FCER1G, H2-Q7, FCGR1, SASH3, FCGR3	905	40	13588	4.12895	0.47816	0.00568897	0.392875
cluster.1	GOTERM_BP_FAT	GO:0051494~negative regulation of cytoskeleton organization	12	0.961538	0.000246104	DBNL, PFN1, ARHGEF2, LIMA1, MTAP2, CAPZA2, CAPG, TMSB10, TMSB4X, EVL, MAPRE1, CAPZB	905	48	13588	3.75359	0.518819	0.00634078	0.441766
cluster.1	GOTERM_BP_FAT	GO:0006911~phagocytosis, engulfment	7	0.560897	0.000253427	FCER1G, MFGE8, CLEC7A, SIRPA, FCGR1, FCGR3, ELMO1	905	15	13588	7.0067	0.529181	0.00647276	0.454883
cluster.1	GOTERM_BP_FAT	GO:0050863~regulation of T cell activation	19	1.52244	0.000257602	PTPN6, PTPRC, ITGAL, NFKBID, IKZF1, CD276, CENPF, MALT1, PAWR, IL7R, TGFB1, CD74, CARD11, CD83, CORO1A, H2-AA, H2-DMA, SPN, SASH3	905	108	13588	2.64142	0.534987	0.006523	0.46236
cluster.1	GOTERM_BP_FAT	GO:0042742~defense response to bacterium	19	1.52244	0.000257602	H2-K1, LYZ2, C5AR1, TNF, CARD9, NCF1, HCK, MYO1F, NLRP1A, FCGR1, SLC11A1, NLRC4, NOD2, P2RX7, CCR5, IRF8, FCER1G, LBP, SPN	905	108	13588	2.64142	0.534987	0.006523	0.46236
cluster.1	GOTERM_BP_FAT	GO:0019377~glycolipid catabolic process	5	0.400641	0.000261939	GLA, GM2A, HEXA, HEXB, GALC	905	6	13588	12.512	0.540945	0.00657646	0.470127
cluster.1	GOTERM_BP_FAT	GO:0032680~regulation of tumor necrosis factor production	9	0.721154	0.000264654	NOD2, CARD9, TLR1, FCER1G, CLEC7A, LBP, SASH3, SPN, FCGR3	905	27	13588	5.00479	0.544635	0.00658875	0.474989
cluster.1	GOTERM_BP_FAT	GO:0060326~cell chemotaxis	9	0.721154	0.000264654	CORO1A, C5AR1, CXCL2, FCER1G, CSF3R, ITGB2, LBP, ITGAM, FCGR3	905	27	13588	5.00479	0.544635	0.00658875	0.474989
cluster.1	GOTERM_BP_FAT	GO:0030595~leukocyte chemotaxis	9	0.721154	0.000264654	CORO1A, C5AR1, CXCL2, FCER1G, CSF3R, ITGB2, LBP, ITGAM, FCGR3	905	27	13588	5.00479	0.544635	0.00658875	0.474989
cluster.1	GOTERM_BP_FAT	GO:0031333~negative regulation of protein complex assembly	9	0.721154	0.000264654	DBNL, PFN1, CAPZA2, CAPG, TMSB10, TMSB4X, EVL, MAPRE1, CAPZB	905	27	13588	5.00479	0.544635	0.00658875	0.474989
cluster.1	GOTERM_BP_FAT	GO:0032272~negative regulation of protein polymerization	9	0.721154	0.000264654	DBNL, PFN1, CAPZA2, CAPG, TMSB10, TMSB4X, EVL, MAPRE1, CAPZB	905	27	13588	5.00479	0.544635	0.00658875	0.474989
cluster.1	GOTERM_BP_FAT	GO:0002429~immune response-activating cell surface receptor signaling pathway	11	0.88141	0.000272361	PTPN6, PTPRC, LAT2, LYN, THEMIS, PLCG2, PTPN22, FCER1G, MALT1, NFAM1, CLEC7A	905	41	13588	4.02824	0.55495	0.0067237	0.48879
cluster.1	GOTERM_BP_FAT	GO:0000279~M phase	36	2.88462	0.000283064	ADCY3, CCDC99, KNTC1, NEDD9, CEP164, AURKB, SPC25, INCENP, BUB1, TUBB5, CCNA2, ASPM, ERCC6L, TRIP13, CDK1, ARHGEF2, KIF11, MKI67, DLGAP5, SGOL2, TPX2, CENPF, CDC20, CENPE, TOPBP1, HMGA2, SMC2, SUV39H2, MAD2L1, EREG, KIF20B, ARL8A, MAPRE2, MAPRE1, HAUS8, NEK6	905	283	13588	1.90995	0.568887	0.00692947	0.50795
cluster.1	GOTERM_BP_FAT	GO:0019724~B cell mediated immunity	14	1.12179	0.00029581	C1QA, C1QB, NOD2, LILRB3, FCER1G, H2-AA, TNFSF12, INPP5D, H2-DMA, FCGR1, PRKCD, C1QC, CD74, FCGR3	905	65	13588	3.23386	0.584917	0.00718127	0.530765
cluster.1	GOTERM_BP_FAT	GO:0002237~response to molecule of bacterial origin	12	0.961538	0.000298537	SLC11A1, P2RX7, NOD2, CARD9, C5AR1, LY96, PLCG2, TLR1, MALT1, LBP, PTAFR, F2R	905	49	13588	3.67699	0.588269	0.00718855	0.535647
cluster.1	GOTERM_BP_FAT	GO:0060627~regulation of vesicle-mediated transport	16	1.28205	0.00033628	MFGE8, CALR, CD63, SIRPA, FCGR1, TGFB1, FCGR3, SIRPB1A, SLC11A1, NOD2, HMOX1, FCER1G, CLEC7A, CACNA1A, SCAMP5, EPN2	905	83	13588	2.89434	0.63197	0.00802882	0.603173
cluster.1	GOTERM_BP_FAT	GO:0045619~regulation of lymphocyte differentiation	13	1.04167	0.000360933	CARD11, PTPN6, CD83, PTPRC, IKZF1, NFKBID, H2-AA, NFAM1, INPP5D, IL7R, H2-DMA, CD74, SASH3	905	58	13588	3.36529	0.65798	0.00854636	0.647257
cluster.1	GOTERM_BP_FAT	GO:0006664~glycolipid metabolic process	8	0.641026	0.000396605	CLN3, GLA, GM2A, UGT8A, HEXA, HEXB, GALC, B4GALNT1	905	22	13588	5.45977	0.692396	0.00931306	0.711012
cluster.1	GOTERM_BP_FAT	GO:0050900~leukocyte migration	11	0.88141	0.000412608	CORO1A, TNF, C5AR1, CXCL2, FCER1G, CSF3R, ITGB2, LBP, SELPLG, ITGAM, FCGR3	905	43	13588	3.84088	0.70669	0.00961119	0.739601
cluster.1	GOTERM_BP_FAT	GO:0000087~M phase of mitotic cell cycle	27	2.16346	0.000491401	CCDC99, KNTC1, NEDD9, CEP164, AURKB, SPC25, INCENP, BUB1, CCNA2, ASPM, ERCC6L, CDK1, ARHGEF2, KIF11, DLGAP5, CENPF, CDC20, CENPE, HMGA2, SMC2, MAD2L1, KIF20B, ARL8A, MAPRE2, MAPRE1, HAUS8, NEK6	905	194	13588	2.08963	0.76795	0.0113477	0.88025
cluster.1	GOTERM_BP_FAT	GO:0043067~regulation of programmed cell death	59	4.72756	0.000494092	STIL, MITF, ITSN1, TGFB1, BAK1, NLRC4, NOD2, CASP4, HTRA2, CASP9, HMOX1, CASP1, MKL1, SPN, DHCR24, PIK3CG, CLN3, SKP2, PRKCD, BCL2L11, CARD11, RIPK3, MNT, ADAM17, CLN8, CAMK1D, TNF, NFKBID, MCL1, NLRP1A, CD74, TIMP1, ERCC6, FCER1G, INPP5D, RASA1, PLAGL2, SPP1, TRP53, PTPRC, PTPN6, CARD9, SPHK2, TGFBR1, CENPF, MALT1, PEA15A, HGF, FCGR1, BRCA1, FCGR3, NRAS, P2RX7, CDKN1A, YWHAH, PLCG2, IGFBP3, CACN…	905	560	13588	1.58187	0.769799	0.0113215	0.885049
cluster.1	GOTERM_BP_FAT	GO:0002253~activation of immune response	16	1.28205	0.00049967	PTPN6, PTPRC, LYN, THEMIS, UNC93B1, PTPN22, MALT1, NFAM1, C1QC, C1QA, C1QB, LAT2, NOD2, PLCG2, FCER1G, CLEC7A	905	86	13588	2.79337	0.773586	0.011361	0.894998
cluster.1	GOTERM_BP_FAT	GO:0010638~positive regulation of organelle organization	12	0.961538	0.000515381	FMN1, TRP53, TNF, EREG, PLEK, ARPC2, CAPZA2, CFL1, PSRC1, CENPE, TGFB1, TES	905	52	13588	3.46485	0.78392	0.0116273	0.923016
cluster.1	GOTERM_BP_FAT	GO:0042127~regulation of cell proliferation	57	4.56731	0.000544505	APOBEC1, FOSL2, CAPZA2, MITF, PRRX1, PAWR, TNFSF12, SKAP2, TGFB1, SLFN2, CXCL10, HMOX1, SERPINE1, SPN, CCDC88A, LYN, CARD11, TNS3, EREG, SERPINF1, ZMIZ1, GRN, TGIF1, CDCA7L, ITGAL, TNF, CCL2, FOXM1, IFI30, TIMP2, ITGB1, ARX, CD9, RAC2, DHCR7, INPP5D, RUNX2, TES, TRP53, PTPRC, PTPN6, SPHK2, HCLS1, TNFRSF13B, ANXA1, CD276, CENPF, SPARC, SMAD1, NRAS, CORO1A, CDKN1A, DNMT1, IGFBP3, PLAU, SASH3, F2R	905	538	13588	1.59074	0.801846	0.0121881	0.974934
cluster.1	GOTERM_BP_FAT	GO:0009620~response to fungus	7	0.560897	0.000558437	BAK1, CARD9, NCF1, MALT1, CLEC7A, COTL1, TGFB1	905	17	13588	6.18239	0.809887	0.0124047	0.999762
cluster.1	GOTERM_BP_FAT	GO:0030593~neutrophil chemotaxis	7	0.560897	0.000558437	C5AR1, CXCL2, FCER1G, CSF3R, ITGB2, ITGAM, FCGR3	905	17	13588	6.18239	0.809887	0.0124047	0.999762
cluster.1	GOTERM_BP_FAT	GO:0010941~regulation of cell death	59	4.72756	0.000565337	STIL, MITF, ITSN1, TGFB1, BAK1, NLRC4, NOD2, CASP4, HTRA2, CASP9, HMOX1, CASP1, MKL1, SPN, DHCR24, PIK3CG, CLN3, SKP2, PRKCD, BCL2L11, CARD11, RIPK3, MNT, ADAM17, CLN8, CAMK1D, TNF, NFKBID, MCL1, NLRP1A, CD74, TIMP1, ERCC6, FCER1G, INPP5D, RASA1, PLAGL2, SPP1, TRP53, PTPRC, PTPN6, CARD9, SPHK2, TGFBR1, CENPF, MALT1, PEA15A, HGF, FCGR1, BRCA1, FCGR3, NRAS, P2RX7, CDKN1A, YWHAH, PLCG2, IGFBP3, CACN…	905	563	13588	1.57344	0.813749	0.0124639	1.01206
cluster.1	GOTERM_BP_FAT	GO:0050798~activated T cell proliferation	5	0.400641	0.000578944	ITGAL, ITGAX, ITGB2, ITGAD, ITGAM	905	7	13588	10.7245	0.821134	0.0126681	1.0363
cluster.1	GOTERM_BP_FAT	GO:0042981~regulation of apoptosis	58	4.64744	0.000620408	STIL, MITF, ITSN1, TGFB1, BAK1, NLRC4, NOD2, CASP4, HTRA2, CASP9, HMOX1, CASP1, MKL1, SPN, DHCR24, PIK3CG, CLN3, SKP2, PRKCD, BCL2L11, CARD11, RIPK3, MNT, ADAM17, CLN8, CAMK1D, TNF, NFKBID, MCL1, NLRP1A, CD74, TIMP1, ERCC6, FCER1G, INPP5D, RASA1, PLAGL2, SPP1, TRP53, PTPN6, PTPRC, CARD9, SPHK2, TGFBR1, CENPF, MALT1, PEA15A, HGF, FCGR1, BRCA1, FCGR3, NRAS, P2RX7, CDKN1A, YWHAH, IGFBP3, CACNA1A, F2R	905	553	13588	1.57474	0.841884	0.0134704	1.11012
cluster.1	GOTERM_BP_FAT	GO:0016265~death	55	4.40705	0.000688254	MEF2C, STEAP3, CADM1, TNFSF12, PAWR, DAXX, TGFB1, BAK1, NLRC4, CASP4, HTRA2, CASP9, CASP1, SGPL1, NCF1, 4632434I11RIK, MTAP1S, STK4, DNASE2A, BCL2L11, ELMO2, ELMO1, RIPK3, SH3KBP1, MAPK7, GADD45B, CLN8, NEK6, TNFRSF21, PACS2, TNF, MCL1, LITAF, TNFRSF12A, NLRP1A, FEM1B, NAIP6, SERPINB9B, PRUNE2, PEG10, TNFRSF1B, NAIP2, NAIP5, ZC3H12A, INPP5D, CKAP2, TRP53, LYZ2, MALT1, PEA15A, MEF2D, P2RX7, TNFSF1…	905	519	13588	1.59112	0.870774	0.0148247	1.23081
cluster.1	GOTERM_BP_FAT	GO:0008219~cell death	54	4.32692	0.000688581	MEF2C, STEAP3, CADM1, TNFSF12, PAWR, DAXX, TGFB1, BAK1, NLRC4, CASP4, HTRA2, CASP9, CASP1, SGPL1, NCF1, 4632434I11RIK, MTAP1S, STK4, DNASE2A, BCL2L11, ELMO2, ELMO1, RIPK3, SH3KBP1, MAPK7, GADD45B, CLN8, NEK6, PACS2, TNFRSF21, TNF, MCL1, LITAF, TNFRSF12A, NLRP1A, FEM1B, NAIP6, SERPINB9B, PRUNE2, PEG10, TNFRSF1B, NAIP2, NAIP5, ZC3H12A, INPP5D, CKAP2, TRP53, LYZ2, MALT1, PEA15A, MEF2D, P2RX7, TNFSF1…	905	507	13588	1.59916	0.8709	0.0147251	1.2314
cluster.1	GOTERM_BP_FAT	GO:0030834~regulation of actin filament depolymerization	8	0.641026	0.000715876	DBNL, LIMA1, PLEK, CAPZA2, CFL1, CAPG, EVL, CAPZB	905	24	13588	5.00479	0.880966	0.0151952	1.27991
cluster.1	GOTERM_BP_FAT	GO:0016064~immunoglobulin mediated immune response	13	1.04167	0.000794817	TNFSF12, FCGR1, C1QC, PRKCD, CD74, FCGR3, C1QA, C1QB, NOD2, H2-AA, FCER1G, INPP5D, H2-DMA	905	63	13588	3.0982	0.905875	0.0167379	1.4201
cluster.1	GOTERM_BP_FAT	GO:0010604~positive regulation of macromolecule metabolic process	64	5.12821	0.000807175	MEF2C, ELF4, TLR1, MITF, TNFSF12, PAWR, TLR6, TLR7, CBFB, TLR8, TGFB1, FOS, NOD2, SH2D1B1, MDFIC, MKL2, FAM129A, MKL1, FOSL1, CCNA2, TOP2A, RHOG, SPN, EGR1, CIITA, SATB2, EGR2, LYN, NPAS4, HMGA1, RNF180, CARD11, EREG, ZMIZ1, PRDM1, TNF, FOXM1, SOX4, SFPI1, SLC11A1, AHRR, REL, RUNX1, NFATC2, RUNX2, ETV5, PLAGL2, TRP53, PTPRC, BMP3, KLF6, IKZF1, MAFB, HCLS1, PSRC1, SMAD1, USF1, FCGR3, SREBF2, P2RX7…	905	633	13588	1.51804	0.909272	0.0168765	1.44203
cluster.1	GOTERM_BP_FAT	GO:0042325~regulation of phosphorylation	35	2.80449	0.000903893	TNF, TLR1, TLR6, CD74, BAK1, SLC11A1, NOD2, ERCC6, SH2D1B1, MDFIC, SPRED1, CERK, FAM129A, FGD4, PTPRC, PTPN6, VAV3, CCDC88A, LYN, SPHK2, HCLS1, PKIB, CENPE, HGF, PKIA, PRKCD, P2RX7, CDKN1A, EREG, DGKZ, PDGFRB, GADD45B, DUSP9, IGFBP3, F2R	905	290	13588	1.81208	0.931955	0.0187487	1.61349
cluster.1	GOTERM_BP_FAT	GO:0042035~regulation of cytokine biosynthetic process	13	1.04167	0.000920146	CARD11, CARD9, EREG, REL, RNF128, TLR1, CD276, INPP5D, TLR6, TLR7, TLR8, SPN, FCGR3	905	64	13588	3.04979	0.935167	0.0189505	1.64228
cluster.1	GOTERM_BP_FAT	GO:0030837~negative regulation of actin filament polymerization	8	0.641026	0.000937785	DBNL, PFN1, CAPZA2, CAPG, TMSB10, TMSB4X, EVL, CAPZB	905	25	13588	4.8046	0.938481	0.0191776	1.67351
cluster.1	GOTERM_BP_FAT	GO:0031328~positive regulation of cellular biosynthetic process	57	4.56731	0.000992175	MEF2C, ELF4, TLR1, MITF, PAWR, TLR6, TLR7, CBFB, TLR8, TGFB1, FOS, NOD2, MDFIC, MKL2, FAM129A, MKL1, CCNA2, TOP2A, FOSL1, SPN, RHOG, EGR1, CIITA, SATB2, EGR2, NPAS4, HMGA1, CARD11, EREG, ULBP1, ZMIZ1, TNF, FOXM1, SOX4, SFPI1, ITGB2, SLC11A1, REL, NFATC2, RUNX1, RUNX2, ETV5, PLAGL2, TRP53, BMP3, KLF6, IKZF1, MAFB, PSRC1, SMAD1, USF1, FCGR3, SREBF2, YWHAH, IRF8, HIVEP3, ARAP1	905	552	13588	1.5504	0.947671	0.0201407	1.76976
cluster.1	GOTERM_BP_FAT	GO:0051094~positive regulation of developmental process	28	2.24359	0.000993621	MSR1, TNF, TNFRSF12A, ITGB2, IL7R, CD74, TIAM1, INPP5D, MKL2, RUNX1, RUNX2, SH3PXD2B, PTPRC, IKZF1, PLXNB2, CD276, SMAD1, LEP, CD83, P2RX7, SERPINF1, NPTN, TGIF1, H2-AA, SEMA4D, H2-DMA, IGFBP3, SASH3	905	214	13588	1.9645	0.947896	0.020033	1.77231
cluster.1	GOTERM_BP_FAT	GO:0051050~positive regulation of transport	20	1.60256	0.00115269	TNF, MFGE8, CALR, CD63, SIRPA, FCGR1, FLNA, FCGR3, SIRPB1A, BAK1, SLC11A1, KCNN4, NOD2, P2RX7, PLCG2, FCER1G, CLEC7A, CASP1, SCAMP5, F2R	905	132	13588	2.2749	0.967541	0.0230484	2.05328
cluster.1	GOTERM_BP_FAT	GO:0031349~positive regulation of defense response	12	0.961538	0.00116117	NOD2, CARD9, CADM1, EREG, ULBP1, UNC93B1, FCER1G, CLEC7A, LBP, FCGR1, TLR8, FCGR3	905	57	13588	3.16092	0.968349	0.0230609	2.06822
cluster.1	GOTERM_BP_FAT	GO:0051495~positive regulation of cytoskeleton organization	8	0.641026	0.00121046	FMN1, PLEK, ARPC2, CAPZA2, CFL1, PSRC1, CENPE, TES	905	26	13588	4.6198	0.972667	0.0238693	2.15512
cluster.1	GOTERM_BP_FAT	GO:0050870~positive regulation of T cell activation	13	1.04167	0.00122044	ITGAL, PTPRC, IKZF1, MALT1, IL7R, CD74, CARD11, CD83, CORO1A, H2-AA, H2-DMA, SPN, SASH3	905	66	13588	2.95737	0.973467	0.0239053	2.1727
cluster.1	GOTERM_BP_FAT	GO:0009891~positive regulation of biosynthetic process	57	4.56731	0.00122139	MEF2C, ELF4, TLR1, MITF, PAWR, TLR6, TLR7, CBFB, TLR8, TGFB1, FOS, NOD2, MDFIC, MKL2, FAM129A, MKL1, CCNA2, TOP2A, FOSL1, SPN, RHOG, EGR1, CIITA, SATB2, EGR2, NPAS4, HMGA1, CARD11, EREG, ULBP1, ZMIZ1, TNF, FOXM1, SOX4, SFPI1, ITGB2, SLC11A1, REL, NFATC2, RUNX1, RUNX2, ETV5, PLAGL2, TRP53, BMP3, KLF6, IKZF1, MAFB, PSRC1, SMAD1, USF1, FCGR3, SREBF2, YWHAH, IRF8, HIVEP3, ARAP1	905	557	13588	1.53648	0.973541	0.0237672	2.17438
cluster.1	GOTERM_BP_FAT	GO:0048872~homeostasis of number of cells	18	1.44231	0.00125498	LIPA, LYN, HCLS1, TNFRSF13B, PIK3CD, SFPI1, IL7R, DNASE2A, BCL2L11, TGFB1, TIMP1, BAK1, CORO1A, P2RX7, LILRB3, MFSD7B, SASH3, F2R	905	113	13588	2.39167	0.976058	0.0242545	2.23354
cluster.1	GOTERM_BP_FAT	GO:0045597~positive regulation of cell differentiation	24	1.92308	0.00132326	SH3PXD2B, PTPRC, MSR1, IKZF1, TNFRSF12A, PLXNB2, CD276, SMAD1, IL7R, CD74, LEP, CD83, SERPINF1, TIAM1, NPTN, TGIF1, H2-AA, INPP5D, SEMA4D, RUNX1, H2-DMA, IGFBP3, RUNX2, SASH3	905	175	13588	2.05911	0.980461	0.0253932	2.35371
cluster.1	GOTERM_BP_FAT	GO:0002683~negative regulation of immune system process	14	1.12179	0.00139745	PTPRC, PTPN6, NFKBID, TNFRSF13B, CD276, PAWR, IL7R, CD74, TGFB1, NOD2, SH2D1B1, HMOX1, INPP5D, SPN	905	76	13588	2.7658	0.984332	0.0266269	2.48411
cluster.1	GOTERM_BP_FAT	GO:0045621~positive regulation of lymphocyte differentiation	9	0.721154	0.00142871	CD83, PTPRC, IKZF1, H2-AA, INPP5D, IL7R, H2-DMA, CD74, SASH3	905	34	13588	3.97439	0.985724	0.0270417	2.53901
cluster.1	GOTERM_BP_FAT	GO:0051338~regulation of transferase activity	26	2.08333	0.00159642	TLR1, TLR6, CD74, SLC11A1, ERCC6, MDFIC, SPRED1, CERK, FGD4, PTPN6, PTPRC, VAV3, CCDC88A, SPHK2, CENPE, PKIB, HGF, PKIA, P2RX7, CDKN1A, EREG, DGKZ, GADD45B, DUSP9, CLN8, F2R	905	199	13588	1.96168	0.991334	0.0299796	2.83302
cluster.1	GOTERM_BP_FAT	GO:0001503~ossification	17	1.36218	0.00166345	MEF2C, BMP3, SATB2, SMAD1, MMP14, MMP2, CBFB, MEF2D, TNFRSF11A, GLA, NAB2, UBD, COL1A1, GPNMB, IGFBP3, RUNX2, SPP1	905	106	13588	2.40796	0.992902	0.0310239	2.9503
cluster.1	GOTERM_BP_FAT	GO:0051174~regulation of phosphorus metabolic process	35	2.80449	0.00171517	TNF, TLR1, TLR6, CD74, BAK1, SLC11A1, NOD2, ERCC6, SH2D1B1, MDFIC, SPRED1, CERK, FAM129A, FGD4, PTPRC, PTPN6, VAV3, CCDC88A, LYN, SPHK2, HCLS1, PKIB, CENPE, HGF, PKIA, PRKCD, P2RX7, CDKN1A, EREG, DGKZ, PDGFRB, GADD45B, DUSP9, IGFBP3, F2R	905	301	13588	1.74586	0.993915	0.0317744	3.04069
cluster.1	GOTERM_BP_FAT	GO:0019220~regulation of phosphate metabolic process	35	2.80449	0.00171517	TNF, TLR1, TLR6, CD74, BAK1, SLC11A1, NOD2, ERCC6, SH2D1B1, MDFIC, SPRED1, CERK, FAM129A, FGD4, PTPRC, PTPN6, VAV3, CCDC88A, LYN, SPHK2, HCLS1, PKIB, CENPE, HGF, PKIA, PRKCD, P2RX7, CDKN1A, EREG, DGKZ, PDGFRB, GADD45B, DUSP9, IGFBP3, F2R	905	301	13588	1.74586	0.993915	0.0317744	3.04069
cluster.1	GOTERM_BP_FAT	GO:0043244~regulation of protein complex disassembly	10	0.801282	0.00177429	DBNL, ARHGEF2, LIMA1, PLEK, MTAP2, CAPZA2, CFL1, CAPG, EVL, CAPZB	905	43	13588	3.49171	0.994897	0.0326493	3.14393
cluster.1	GOTERM_BP_FAT	GO:0000280~nuclear division	25	2.00321	0.00182011	CDK1, CCDC99, ARHGEF2, KIF11, KNTC1, NEDD9, CENPE, CDC20, CEP164, AURKB, HMGA2, SMC2, SPC25, MAD2L1, INCENP, KIF20B, BUB1, ARL8A, MAPRE2, MAPRE1, HAUS8, CCNA2, NEK6, ASPM, ERCC6L	905	190	13588	1.97557	0.995547	0.0332731	3.22387
cluster.1	GOTERM_BP_FAT	GO:0007067~mitosis	25	2.00321	0.00182011	CDK1, CCDC99, ARHGEF2, KIF11, KNTC1, NEDD9, CENPE, CDC20, CEP164, AURKB, HMGA2, SMC2, SPC25, MAD2L1, INCENP, KIF20B, BUB1, ARL8A, MAPRE2, MAPRE1, HAUS8, CCNA2, NEK6, ASPM, ERCC6L	905	190	13588	1.97557	0.995547	0.0332731	3.22387
cluster.1	GOTERM_BP_FAT	GO:0010557~positive regulation of macromolecule biosynthetic process	54	4.32692	0.00186527	MEF2C, ELF4, MITF, TLR1, PAWR, TLR6, TLR7, CBFB, TLR8, TGFB1, FOS, MDFIC, MKL2, FAM129A, MKL1, CCNA2, TOP2A, FOSL1, SPN, RHOG, CIITA, EGR1, SATB2, EGR2, NPAS4, HMGA1, CARD11, EREG, ZMIZ1, TNF, FOXM1, SOX4, SFPI1, SLC11A1, REL, NFATC2, RUNX1, RUNX2, ETV5, PLAGL2, TRP53, BMP3, KLF6, IKZF1, MAFB, PSRC1, SMAD1, USF1, FCGR3, SREBF2, YWHAH, IRF8, HIVEP3, ARAP1	905	530	13588	1.52977	0.996108	0.0338772	3.3026
cluster.1	GOTERM_BP_FAT	GO:0045058~T cell selection	7	0.560897	0.00194633	CARD11, PTPRC, DOCK2, THEMIS, H2-DMA, CD74, SPN	905	21	13588	5.00479	0.996942	0.0351104	3.44377
cluster.1	GOTERM_BP_FAT	GO:0060348~bone development	18	1.44231	0.00203022	MEF2C, BMP3, SATB2, SMAD1, MMP14, MMP2, CBFB, MEF2D, TNFRSF11A, GLA, NAB2, INSIG1, UBD, COL1A1, GPNMB, IGFBP3, RUNX2, SPP1	905	118	13588	2.29033	0.997618	0.0363768	3.58965
cluster.1	GOTERM_BP_FAT	GO:0007243~protein kinase cascade	29	2.32372	0.00206495	GNA13, TNF, GRB2, TLR1, MAP4K1, TLR6, CD74, BTK, SLC11A1, ERCC6, NLRC3, MDFIC, CLCF1, SPRED1, FGD4, PTPRC, TNIK, PLEK, TIFA, MALT1, HGF, SMAD1, TYK2, P2RX7, DOK2, RIPK3, GADD45B, DUSP9, F2R	905	236	13588	1.84499	0.997852	0.0367667	3.64998
cluster.1	GOTERM_BP_FAT	GO:0043549~regulation of kinase activity	25	2.00321	0.00209677	PTPRC, PTPN6, CCDC88A, VAV3, SPHK2, TLR1, PKIB, CENPE, HGF, TLR6, PKIA, CD74, SLC11A1, CDKN1A, P2RX7, ERCC6, EREG, MDFIC, DGKZ, SPRED1, CERK, DUSP9, GADD45B, FGD4, F2R	905	192	13588	1.955	0.998047	0.0371011	3.70522
cluster.1	GOTERM_BP_FAT	GO:0050851~antigen receptor-mediated signaling pathway	9	0.721154	0.00211582	PTPN6, PTPRC, LAT2, LYN, THEMIS, PLCG2, PTPN22, MALT1, NFAM1	905	36	13588	3.75359	0.998154	0.0372109	3.73828
cluster.1	GOTERM_BP_FAT	GO:0045089~positive regulation of innate immune response	9	0.721154	0.00211582	NOD2, CARD9, CADM1, EREG, ULBP1, UNC93B1, CLEC7A, LBP, TLR8	905	36	13588	3.75359	0.998154	0.0372109	3.73828
cluster.1	GOTERM_BP_FAT	GO:0045576~mast cell activation	6	0.480769	0.0022061	FYB, LAT2, FCER1G, LCP2, RHOH, FCGR3	905	15	13588	6.00575	0.998589	0.0385417	3.89483
cluster.1	GOTERM_BP_FAT	GO:0032760~positive regulation of tumor necrosis factor production	6	0.480769	0.0022061	NOD2, CARD9, FCER1G, CLEC7A, LBP, SASH3	905	15	13588	6.00575	0.998589	0.0385417	3.89483
cluster.1	GOTERM_BP_FAT	GO:0051607~defense response to virus	6	0.480769	0.0022061	PTPRC, CARD9, SAMHD1, H2-Q7, TLR7, TLR8	905	15	13588	6.00575	0.998589	0.0385417	3.89483
cluster.1	GOTERM_BP_FAT	GO:0045061~thymic T cell selection	6	0.480769	0.0022061	CARD11, PTPRC, DOCK2, H2-DMA, CD74, SPN	905	15	13588	6.00575	0.998589	0.0385417	3.89483
cluster.1	GOTERM_BP_FAT	GO:0033674~positive regulation of kinase activity	19	1.52244	0.00238795	PTPRC, CCDC88A, VAV3, SPHK2, TLR1, CENPE, HGF, TLR6, CD74, SLC11A1, P2RX7, ERCC6, EREG, MDFIC, DGKZ, CERK, GADD45B, F2R, FGD4	905	130	13588	2.19441	0.999179	0.0414125	4.2094
cluster.1	GOTERM_BP_FAT	GO:0043085~positive regulation of catalytic activity	31	2.48397	0.00239503	ADCY3, ADCY7, GM2A, APH1C, TLR1, NLRP1A, TLR6, CD74, BAK1, SLC11A1, NLRC4, ARHGAP6, ERCC6, CASP9, MDFIC, CERK, FGD4, TRP53, PTPRC, VAV3, CCDC88A, SPHK2, CENPE, HGF, GNAL, P2RX7, EREG, DGKZ, GADD45B, HTR2B, F2R	905	261	13588	1.78332	0.999197	0.0412923	4.22163
cluster.1	GOTERM_BP_FAT	GO:0007040~lysosome organization	7	0.560897	0.00252748	CLN3, TPP1, HEXA, MYO7A, HEXB, ACP2, CLN8	905	22	13588	4.7773	0.999459	0.0432779	4.45012
cluster.1	GOTERM_BP_FAT	GO:0042552~myelination	9	0.721154	0.00254485	MYO5A, CD9, EGR2, UGT8A, HEXA, NAB2, HEXB, PMP22, TGFB1	905	37	13588	3.65214	0.999486	0.0433199	4.48004
cluster.1	GOTERM_BP_FAT	GO:0046479~glycosphingolipid catabolic process	4	0.320513	0.00265126	GM2A, HEXA, HEXB, GALC	905	5	13588	12.0115	0.999626	0.044836	4.66318
cluster.1	GOTERM_BP_FAT	GO:0006915~apoptosis	48	3.84615	0.00265683	STEAP3, MEF2C, TNFRSF21, PACS2, TNF, CADM1, LITAF, MCL1, TNFRSF12A, NLRP1A, PAWR, TNFSF12, FEM1B, DAXX, NAIP6, BAK1, PRUNE2, PEG10, NLRC4, CASP4, HTRA2, NAIP2, CASP9, NAIP5, ZC3H12A, INPP5D, CASP1, CKAP2, TRP53, SGPL1, NCF1, 4632434I11RIK, MTAP1S, MALT1, PEA15A, STK4, BCL2L11, DNASE2A, ELMO2, ELMO1, MEF2D, TNFSF10, RIPK3, CYFIP2, SH3KBP1, MAPK7, GADD45B, NEK6	905	465	13588	1.54987	0.999632	0.0446743	4.67275
cluster.1	GOTERM_BP_FAT	GO:0001932~regulation of protein amino acid phosphorylation	18	1.44231	0.00266405	PTPN6, PTPRC, CCDC88A, TNF, LYN, HCLS1, TLR6, PRKCD, BAK1, P2RX7, NOD2, ERCC6, SH2D1B1, MDFIC, PDGFRB, FAM129A, IGFBP3, FGD4	905	121	13588	2.23354	0.99964	0.0445415	4.68517
cluster.1	GOTERM_BP_FAT	GO:0006754~ATP biosynthetic process	14	1.12179	0.00282546	ATP2B1, ATP6V1C1, TCIRG1, ATP6V1A, ATP6AP1, ATP1A3, ATP6V0A1, ATP1A4, ATP1A1, ATP6V1B2, ATP6V0D2, ATP13A2, ATP6V0B, ATP8B4	905	82	13588	2.56343	0.999777	0.0469161	4.96227
cluster.1	GOTERM_BP_FAT	GO:0030183~B cell differentiation	10	0.801282	0.00289854	TRP53, BAK1, PTPRC, IKZF1, CLCF1, PLCG2, ADAM17, MALT1, NFAM1, TPD52	905	46	13588	3.26399	0.999821	0.047835	5.08747
cluster.1	GOTERM_BP_FAT	GO:0048285~organelle fission	25	2.00321	0.00294937	CDK1, CCDC99, ARHGEF2, KIF11, KNTC1, NEDD9, CENPE, CDC20, CEP164, AURKB, HMGA2, SMC2, SPC25, MAD2L1, INCENP, KIF20B, BUB1, ARL8A, MAPRE2, MAPRE1, HAUS8, CCNA2, NEK6, ASPM, ERCC6L	905	197	13588	1.90538	0.999846	0.0483861	5.17446
cluster.1	GOTERM_BP_FAT	GO:0045859~regulation of protein kinase activity	24	1.92308	0.00295051	PTPN6, PTPRC, CCDC88A, SPHK2, TLR1, CENPE, PKIB, HGF, TLR6, PKIA, CD74, SLC11A1, P2RX7, CDKN1A, ERCC6, EREG, MDFIC, DGKZ, SPRED1, CERK, GADD45B, DUSP9, F2R, FGD4	905	186	13588	1.93734	0.999847	0.0481391	5.17641
cluster.1	GOTERM_BP_FAT	GO:0043368~positive T cell selection	5	0.400641	0.00295467	PTPRC, DOCK2, THEMIS, H2-DMA, CD74	905	10	13588	7.50718	0.999848	0.0479426	5.18352
cluster.1	GOTERM_BP_FAT	GO:0043383~negative T cell selection	5	0.400641	0.00295467	PTPRC, DOCK2, THEMIS, CD74, SPN	905	10	13588	7.50718	0.999848	0.0479426	5.18352
cluster.1	GOTERM_BP_FAT	GO:0031341~regulation of cell killing	8	0.641026	0.00296757	H2-K1, PTPRC, P2RX7, CADM1, SH2D1B1, ULBP1, IL7R, H2-Q7	905	30	13588	4.00383	0.999854	0.0478863	5.2056
cluster.1	GOTERM_BP_FAT	GO:0002712~regulation of B cell mediated immunity	8	0.641026	0.00296757	PTPN6, PTPRC, NOD2, FCER1G, TNFSF12, FCGR1, TGFB1, FCGR3	905	30	13588	4.00383	0.999854	0.0478863	5.2056
cluster.1	GOTERM_BP_FAT	GO:0001910~regulation of leukocyte mediated cytotoxicity	8	0.641026	0.00296757	H2-K1, PTPRC, P2RX7, CADM1, SH2D1B1, ULBP1, IL7R, H2-Q7	905	30	13588	4.00383	0.999854	0.0478863	5.2056
cluster.1	GOTERM_BP_FAT	GO:0002889~regulation of immunoglobulin mediated immune response	8	0.641026	0.00296757	PTPN6, PTPRC, NOD2, FCER1G, TNFSF12, FCGR1, TGFB1, FCGR3	905	30	13588	4.00383	0.999854	0.0478863	5.2056
cluster.1	GOTERM_BP_FAT	GO:0002260~lymphocyte homeostasis	8	0.641026	0.00296757	BAK1, P2RX7, CORO1A, LILRB3, TNFRSF13B, PIK3CD, BCL2L11, TGFB1	905	30	13588	4.00383	0.999854	0.0478863	5.2056
cluster.1	GOTERM_BP_FAT	GO:0050864~regulation of B cell activation	11	0.88141	0.00305162	CARD11, PTPN6, PTPRC, CDKN1A, TNFRSF13B, TNFSF12, PAWR, NFAM1, INPP5D, SASH3, TGFB1	905	55	13588	3.00287	0.999886	0.0489454	5.34923
cluster.3	GOTERM_BP_FAT	GO:0006631~fatty acid metabolic process	29	4.57413	2.38542e-12	HACL1, PPARA, ACADSB, ECH1, EHHADH, ABHD5, ECHS1, ECHDC2, ACOT4, PEX7, ACOT3, AGPAT6, ACSL1, HSD17B4, HADH, AASDH, ADIPOR2, CBR4, CRAT, CYB5, PHYH, ADIPOQ, ACSM3, PNPLA8, UCP3, MLYCD, AACS, GPAM, ACSM5	420	184	13588	5.09902	4.69213e-09	4.69213e-09	4.09335e-09
cluster.3	GOTERM_BP_FAT	GO:0055114~oxidation reduction	58	9.14826	2.65489e-12	EHHADH, HIBADH, FDFT1, TDO2, GPX3, PDHA1, CAT, NDUFS3, HADH, AASDH, ALDH6A1, SQRDL, AIFM1, MICAL3, CBR4, CYP2E1, GRHPR, CDO1, DHRS7B, DHRS7, SCCPDH, ALDH7A1, 1110031I02RIK, F5, CYP27A1, HSD11B1, STEAP2, RFESD, HSD17B10, ACADSB, NDUFB8, HSD3B7, FDX1, NDUFB9, EGLN3, ADH5, MOSC2, ALDH1A1, FMO5, CBR1, IVD, FMO1, PNPO, HSD17B4, GCDH, MAOB, BCKDHB, IDH3B, CYB5, PHYH, MSRB2, SDHA, DBT, SDR42E1, PHGDH, D…	420	672	13588	2.79232	5.22214e-09	2.61107e-09	4.55571e-09
cluster.3	GOTERM_BP_FAT	GO:0050873~brown fat cell differentiation	12	1.89274	4.41414e-10	PEX11A, ADRB3, ALDH6A1, ADRB2, SLC2A4, MRAP, PPARG, BNIP3, SELENBP1, SH2B2, ADIPOQ, ARL4A	420	29	13588	13.3872	8.6826e-07	2.8942e-07	7.57457e-07
cluster.3	GOTERM_BP_FAT	GO:0051186~cofactor metabolic process	23	3.62776	4.42026e-08	ALAD, MOCS2, ACO1, EHHADH, GSTT1, IDH3B, GSTT2, HIBADH, ACOT4, ACOT3, SDHA, ISCA1, DBT, GPHN, CBR1, ALAS2, MLYCD, GPX3, FH1, SCP2, MGST1, MOCS1, VNN3	420	182	13588	4.08849	8.69426e-05	2.17364e-05	7.58507e-05
cluster.3	GOTERM_BP_FAT	GO:0045444~fat cell differentiation	13	2.05047	2.80063e-07	PEX11A, ADRB3, ALDH6A1, ADRB2, SLC2A4, MRAP, PPARG, BNIP3, SELENBP1, SH2B2, ADIPOQ, LPIN1, ARL4A	420	61	13588	6.89477	0.000550732	0.000110171	0.000480581
cluster.3	GOTERM_BP_FAT	GO:0006732~coenzyme metabolic process	19	2.99685	4.09737e-07	MOCS2, ACO1, EHHADH, IDH3B, GSTT1, GSTT2, HIBADH, ACOT4, ACOT3, SDHA, DBT, GPHN, MLYCD, GPX3, FH1, SCP2, MGST1, MOCS1, VNN3	420	143	13588	4.29857	0.000805629	0.000134317	0.000703099
cluster.3	GOTERM_BP_FAT	GO:0016054~organic acid catabolic process	14	2.2082	1.05649e-06	HACL1, TDO2, CSAD, EHHADH, BCKDHB, GSTZ1, HIBCH, HSD17B4, CDO1, PHYH, ADIPOQ, DTD1, PEX7, FAH	420	81	13588	5.59177	0.00207595	0.000296829	0.0018129
cluster.3	GOTERM_BP_FAT	GO:0046395~carboxylic acid catabolic process	14	2.2082	1.05649e-06	HACL1, TDO2, CSAD, EHHADH, BCKDHB, GSTZ1, HIBCH, HSD17B4, CDO1, PHYH, ADIPOQ, DTD1, PEX7, FAH	420	81	13588	5.59177	0.00207595	0.000296829	0.0018129
cluster.3	GOTERM_BP_FAT	GO:0015980~energy derivation by oxidation of organic compounds	13	2.05047	4.66466e-05	ACO1, NDUFB8, EPM2A, IDH3B, SDHA, PPP1R3C, GBE1, PYGL, PPP1R1A, GYS1, FH1, CAT, PYGB	420	98	13588	4.29164	0.0876723	0.011404	0.0800145
cluster.3	GOTERM_BP_FAT	GO:0006091~generation of precursor metabolites and energy	22	3.47003	6.00968e-05	ACO1, NDUFB8, FDX1, NDUFB9, EPM2A, HK2, IDH3B, CYB5, SDHA, PPP1R3C, GBE1, PYGL, PPP1R1A, GYS1, ATP5C1, PDHA1, FH1, CAT, STEAP2, NDUFS3, ATP5J, PYGB	420	261	13588	2.72702	0.111494	0.013049	0.103075
cluster.3	GOTERM_BP_FAT	GO:0034440~lipid oxidation	7	1.1041	6.96146e-05	HACL1, EHHADH, ADIPOR2, HSD17B4, ADIPOQ, PHYH, PEX7	420	24	13588	9.43611	0.127975	0.0136003	0.11939
cluster.3	GOTERM_BP_FAT	GO:0019395~fatty acid oxidation	7	1.1041	6.96146e-05	HACL1, EHHADH, ADIPOR2, HSD17B4, ADIPOQ, PHYH, PEX7	420	24	13588	9.43611	0.127975	0.0136003	0.11939
cluster.3	GOTERM_BP_FAT	GO:0019318~hexose metabolic process	16	2.52366	0.000234327	PPARA, PFKFB3, EPM2A, PFKFB1, HK2, IGF2, ADIPOQ, HIBADH, PGM2, PPP1R3C, GBE1, PYGL, PPP1R1A, GYS1, PDHA1, PYGB	420	169	13588	3.06295	0.369331	0.0410409	0.40134
cluster.3	GOTERM_BP_FAT	GO:0006639~acylglycerol metabolic process	8	1.26183	0.000310954	AGPAT6, MOGAT1, DGAT1, DGKD, ABHD5, AGPAT9, CAT, MTTP	420	43	13588	6.01905	0.457594	0.0497008	0.532252
cluster.3	GOTERM_BP_FAT	GO:0007167~enzyme linked receptor protein signaling pathway	21	3.3123	0.000315242	BMP4, TXNIP, FGFR3, KLB, MET, FGF10, IRS1, EPHA3, EPHA4, GRB10, EIF4EBP1, ID1, VEGFA, SH2B2, PPM1L, MST1R, EGF, INSR, SIK2, ENG, BMP6	420	273	13588	2.48864	0.462152	0.046586	0.539573
cluster.4	GOTERM_BP_FAT	GO:0022900~electron transport chain	20	6.32911	4.434e-15	NDUFA4, NDUFA5, NDUFB11, NDUFB5, NDUFA2, NDUFA3, NDUFB10, NDUFC2, NDUFA13, NDUFA10, NDUFA1, NDUFV3, NDUFS7, SDHB, UQCR10, UQCRH, SDHC, NDUFS2, ETFB, ETFA	206	112	13588	11.7788	6.15064e-12	6.15064e-12	7.30527e-12
cluster.4	GOTERM_BP_FAT	GO:0006091~generation of precursor metabolites and energy	26	8.22785	1.57709e-13	LDHB, NDUFB5, NDUFS7, UQCR10, IDH3G, ATP5H, NDUFS2, ETFB, ATP5K, ETFA, NDUFA4, DLST, NDUFA5, NDUFA2, NDUFB11, NDUFB10, NDUFA3, NDUFC2, NDUFA13, NDUFA10, NDUFA1, PCK1, NDUFV3, SDHB, UQCRH, SDHC	206	261	13588	6.57084	2.18501e-10	1.09251e-10	2.59603e-10
cluster.4	GOTERM_BP_FAT	GO:0006412~translation	25	7.91139	8.62711e-11	MRPL2, RPL13, MRPS12, RPL35, RPLP2, RPL22L1, RPS4X, MRPL30, RPS2, RPS8, RPS3, RPS19, GM8292, RPS3A, EIF3H, RPL13A, RPS14, MRPL17, RPS15, EIF3F, RPL8, MRPL55, RPS20, RPS21, EEF1D	206	319	13588	5.16937	1.19485e-07	3.98285e-08	1.41959e-07
cluster.4	GOTERM_BP_FAT	GO:0055114~oxidation reduction	29	9.17722	9.99358e-07	LDHB, NDUFB5, NDUFS7, GPX1, UQCR10, IDH3G, NDUFS2, ETFB, ETFA, NDUFA4, NDUFA5, NDUFA2, NDUFB11, NDUFA3, NDUFB10, AIFM2, NDUFC2, NDUFA13, COQ7, SOD1, NDUFA10, NDUFA1, POR, NDUFV3, SDHB, OGFOD2, UQCRH, SDHC, ALDH2	206	672	13588	2.84654	0.00138315	0.000345968	0.00164443
cluster.4	GOTERM_BP_FAT	GO:0045333~cellular respiration	8	2.53165	2.81838e-05	DLST, SDHB, NDUFA5, UQCR10, IDH3G, UQCRH, SDHC, NDUFC2	206	59	13588	8.94389	0.0382831	0.00777664	0.0463665
cluster.4	GOTERM_BP_FAT	GO:0015980~energy derivation by oxidation of organic compounds	9	2.8481	0.000115274	DLST, SDHB, NDUFA5, UQCR10, IDH3G, UQCRH, SDHC, NDUFC2, PCK1	206	98	13588	6.05766	0.147569	0.0262596	0.189515

## Sheet: David.KEGG
cluster	Category	Term	Count	%	PValue	Genes	List Total	Pop Hits	Pop Total	Fold Enrichment	Bonferroni	Benjamini	FDR
cluster.1	KEGG_PATHWAY	mmu04142:Lysosome	40	3.20513	1.15079e-15	NAGLU, GM2A, HEXA, ATP6AP1, LGMN, HEXB, CTSA, ACP2, CLTC, ATP6V0B, AP1S3, SLC11A1, CD68, LAPTM5, AP1S2, TPP1, AP3M1, GALNS, GALC, MAN2B1, ATP6V0D2, TCIRG1, CLN3, CTSZ, LIPA, PSAP, GUSB, CTSS, CD63, MANBA, DNASE2A, GNS, CTSL, CTSK, GLA, IGF2R, ATP6V0A1, CTSD, CTSB, GGA3	445	119	5738	4.33425	1.65423e-13	1.65423e-13	1.32117e-12
cluster.1	KEGG_PATHWAY	mmu04650:Natural killer cell mediated cytotoxicity	34	2.72436	7.23052e-11	ITGAL, TM4SF19, TNF, GRB2, H2-D1, ITGB2, CD48, RAC2, SH2D1B1, PTK2B, FCER1G, PIK3R5, PPP3CA, PAK1, NFATC2, SHC2, IFNGR2, TYROBP, H2-K1, PIK3CG, PTPN6, VAV3, PIK3CD, FCGR4, VAV1, FCGR3, IFNAR1, PRKCB, NRAS, TNFSF10, ULBP1, PLCG2, SH3BP2, LCP2	445	122	5738	3.59352	1.07735e-08	5.38674e-09	8.62446e-08
cluster.1	KEGG_PATHWAY	mmu04662:B cell receptor signaling pathway	26	2.08333	5.63365e-10	TM4SF19, GRB2, CD72, BTK, FOS, DAPP1, RAC2, CD22, PIK3AP1, PIK3R5, INPP5D, PPP3CA, NFATC2, BLNK, PIK3CG, PTPN6, VAV3, LYN, PIK3CD, MALT1, VAV1, PRKCB, NRAS, CARD11, LILRB3, PLCG2	445	80	5738	4.19067	8.39414e-08	2.79805e-08	6.71973e-07
cluster.1	KEGG_PATHWAY	mmu04062:Chemokine signaling pathway	38	3.04487	2.90086e-08	ADCY3, CCL2, ADCY7, GRB2, PREX1, CXCL2, CCL9, CCL5, PRKX, CCL7, CXCL10, CCL6, DOCK2, RAC2, TIAM1, PTK2B, CXCR4, GNG2, PIK3R5, PAK1, SHC2, PLCB2, PIK3CG, VAV3, LYN, NCF1, HCK, PIK3CD, WAS, VAV1, PRKCD, PRKCB, ELMO1, NRAS, CCR5, CCR3, CXCL16, RAP1B	445	182	5738	2.69223	4.32227e-06	1.08057e-06	3.4601e-05
cluster.1	KEGG_PATHWAY	mmu04810:Regulation of actin cytoskeleton	41	3.28526	1.35058e-07	GNA13, ITGAL, PIP5K1C, ITGB2, ARPC5, ITGB1, ITGAM, IQGAP1, PFN1, RAC2, ITGAX, ARPC2, TIAM1, PAK3, ITGAV, PIK3R5, MSN, PAK1, FGD3, ACTB, PIK3CG, VAV3, PIK3CD, ACTN1, NCKAP1L, ITGA4, WAS, VAV1, ARPC1B, NRAS, ITGA5, CFL1, CYFIP2, PDGFRB, CYFIP1, TMSB4X, ITGAD, PIP4K2A, DIAP3, DIAP1, F2R	445	217	5738	2.43627	2.01235e-05	4.02473e-06	0.000161095
cluster.1	KEGG_PATHWAY	mmu04670:Leukocyte transendothelial migration	27	2.16346	8.40402e-07	ITGAL, CLDN7, ITGB2, MMP2, ITGB1, ITGAM, RAC2, CXCR4, PTK2B, PIK3R5, MSN, RHOH, ACTB, PIK3CG, VAV3, NCF2, NCF1, NCF4, PIK3CD, ACTN1, ITGA4, VAV1, PRKCB, CYBA, CYBB, PLCG2, RAP1B	445	119	5738	2.92562	0.000125212	2.08698e-05	0.00100241
cluster.1	KEGG_PATHWAY	mmu04666:Fc gamma R-mediated phagocytosis	24	1.92308	9.71024e-07	PIK3CG, PTPRC, VAV3, SPHK2, LYN, NCF1, HCK, PIK3CD, PIP5K1C, ARPC5, FCGR1, VAV1, PRKCD, WAS, PRKCB, ARPC1B, DOCK2, RAC2, ARPC2, CFL1, PLCG2, PIK3R5, INPP5D, PAK1	445	98	5738	3.15781	0.000144672	2.06687e-05	0.00115822
cluster.1	KEGG_PATHWAY	mmu04510:Focal adhesion	34	2.72436	1.68879e-05	TLN1, GRB2, TNC, COL3A1, PIP5K1C, ITGB1, LAMB3, RAC2, PAK3, ITGAV, COL6A2, PIK3R5, PAK1, SHC2, SPP1, ACTB, PIK3CG, COL4A2, VAV3, PIK3CD, ACTN1, ITGA4, HGF, FLNC, COL5A2, VAV1, FLNA, PRKCB, ITGA5, COL1A2, PDGFRB, RAP1B, COL1A1, DIAP1	445	198	5738	2.21419	0.00251316	0.000314491	0.0201418
cluster.1	KEGG_PATHWAY	mmu04640:Hematopoietic cell lineage	19	1.52244	5.5219e-05	TNF, MME, ANPEP, ITGA4, IL7R, FCGR1, ITGAM, IL6RA, CD9, CD37, CD44, CD59A, ITGA5, H2-EB1, CD22, CSF3R, H2-AA, CSF2RA, CSF1R	445	84	5738	2.91659	0.00819411	0.000913789	0.0658445
cluster.1	KEGG_PATHWAY	mmu04060:Cytokine-cytokine receptor interaction	37	2.96474	0.000103692	TNFRSF21, TNF, CCL2, CSF2RB2, TNFRSF12A, CXCL2, CCL9, TNFSF12, IL7R, CCL5, TGFB1, CCL7, CXCL10, CCL6, TNFRSF1B, TNFRSF11A, CLCF1, CXCR4, IL10RB, IL10RA, CSF3R, CSF2RB, IFNGR2, CSF2RA, CSF1R, IL18RAP, TGFBR1, TNFRSF13B, HGF, IFNAR1, IL6RA, LEP, TNFSF10, CCR5, CCR3, CXCL16, PDGFRB	445	244	5738	1.9553	0.0153322	0.0015439	0.123613
cluster.1	KEGG_PATHWAY	mmu05214:Glioma	15	1.20192	0.000293963	TRP53, PIK3CG, GRB2, PIK3CD, CDK6, PRKCB, NRAS, CDKN1A, PLCG2, MDM2, PDGFRB, PIK3R5, CAMK2A, SHC2, CALM2	445	64	5738	3.02212	0.0428613	0.00397453	0.350072
cluster.1	KEGG_PATHWAY	mmu04664:Fc epsilon RI signaling pathway	17	1.36218	0.000443838	PIK3CG, VAV3, TNF, LYN, GRB2, PIK3CD, VAV1, PRKCD, PRKCB, BTK, NRAS, RAC2, PLCG2, FCER1G, PIK3R5, INPP5D, LCP2	445	82	5738	2.67323	0.0640064	0.00549705	0.528121
cluster.1	KEGG_PATHWAY	mmu04512:ECM-receptor interaction	17	1.36218	0.000511603	COL4A2, TNC, COL3A1, ITGA4, ITGB1, COL5A2, SDC3, HMMR, SDC1, LAMB3, CD44, ITGA5, ITGAV, COL1A2, COL6A2, COL1A1, SPP1	445	83	5738	2.64102	0.0734139	0.00584809	0.608529
cluster.1	KEGG_PATHWAY	mmu04621:NOD-like receptor signaling pathway	14	1.12179	0.000740252	TNF, CARD9, CCL2, CXCL2, NLRP1A, CCL5, CCL7, NAIP6, NOD2, NLRC4, NAIP2, NAIP5, PSTPIP1, CASP1	445	62	5738	2.91163	0.104469	0.00785034	0.879399
cluster.1	KEGG_PATHWAY	mmu04620:Toll-like receptor signaling pathway	18	1.44231	0.00136532	PIK3CG, TNF, LY96, TLR1, PIK3CD, CCL5, TLR6, TLR7, TLR8, IFNAR1, CXCL10, FOS, IKBKE, IRF5, TICAM2, PIK3R5, LBP, SPP1	445	99	5738	2.34443	0.184189	0.0134798	1.61644
cluster.1	KEGG_PATHWAY	mmu04514:Cell adhesion molecules (CAMs)	24	1.92308	0.00156145	H2-K1, PTPRC, ITGAL, CLDN7, CADM1, H2-D1, CD276, H2-AB1, ITGB2, ITGA4, ITGB1, H2-Q7, ITGAM, SDC3, ALCAM, SIGLEC1, SDC1, ITGAV, H2-EB1, CD22, H2-AA, H2-DMA, SELPLG, SPN	445	154	5738	2.00951	0.207718	0.014447	1.84667
cluster.1	KEGG_PATHWAY	mmu04660:T cell receptor signaling pathway	20	1.60256	0.00161428	PIK3CG, PTPN6, PTPRC, TM4SF19, VAV3, TNF, GRB2, PIK3CD, MALT1, VAV1, FOS, CARD11, NRAS, PAK3, PIK3R5, PAK1, PPP3CA, NFATC2, TEC, LCP2	445	118	5738	2.18549	0.213939	0.0140603	1.90859
cluster.1	KEGG_PATHWAY	mmu04144:Endocytosis	28	2.24359	0.00334025	LDLR, STAM2, H2-D1, PIP5K1C, CLTC, SMAP2, DAB2, CXCR4, WWP1, NEDD4L, AGAP1, EHD3, AGAP3, EHD4, CSF1R, H2-K1, TGFBR1, PSD4, H2-Q7, RAB11FIP5, RAB31, CCR5, SH3KBP1, MDM2, RAB11FIP1, ARAP1, F2R, EPN2	445	202	5738	1.78734	0.392577	0.0273161	3.91227
cluster.1	KEGG_PATHWAY	mmu04612:Antigen processing and presentation	16	1.28205	0.00386467	H2-K1, CIITA, LGMN, H2-D1, IFI30, H2-AB1, CTSS, CALR, H2-Q7, CD74, TAPBP, CTSL, H2-EB1, H2-AA, CTSB, H2-DMA	445	91	5738	2.26714	0.438392	0.0299095	4.51361
cluster.1	KEGG_PATHWAY	mmu04070:Phosphatidylinositol signaling system	14	1.12179	0.00447945	PIK3CG, SYNJ1, PIK3CD, PIP5K1C, OCRL, PRKCB, PLCG2, SYNJ2, DGKZ, PIK3R5, INPP5D, PIP4K2A, PLCB2, CALM2	445	75	5738	2.40695	0.487747	0.0328937	5.21416
cluster.1	KEGG_PATHWAY	mmu04370:VEGF signaling pathway	14	1.12179	0.00503458	PIK3CG, TM4SF19, SPHK2, PIK3CD, MAPKAPK3, PRKCB, NRAS, CASP9, RAC2, PLCG2, PIK3R5, PPP3CA, NFATC2, SHC2	445	76	5738	2.37528	0.528599	0.0351781	5.84269
cluster.1	KEGG_PATHWAY	mmu04630:Jak-STAT signaling pathway	22	1.76282	0.00627613	PIK3CG, PTPN6, GRB2, CSF2RB2, STAM2, PIK3CD, IL7R, IFNAR1, IL6RA, LEP, TYK2, IRF9, IL10RB, CLCF1, IL10RA, CSF3R, CSF2RB, PIK3R5, SPRED1, IFNGR2, CSF2RA, IL13RA2	445	152	5738	1.86629	0.608626	0.0417442	7.23462
cluster.1	KEGG_PATHWAY	mmu05223:Non-small cell lung cancer	11	0.88141	0.00754562	PIK3CG, TRP53, NRAS, CASP9, GRB2, PLCG2, PIK3CD, CDK6, PIK3R5, STK4, PRKCB	445	54	5738	2.62663	0.676501	0.0478835	8.63833
cluster.2	KEGG_PATHWAY	mmu03040:Spliceosome	11	2.66344	0.000381633	PRPF19, DHX38, ZMAT2, WBP11, SNRNP70, ACIN1, SF3A2, XAB2, SART1, SF3A3, RBM17	128	124	5738	3.97669	0.0425813	0.0425813	0.43316
cluster.3	KEGG_PATHWAY	mmu00280:Valine, leucine and isoleucine degradation	16	2.52366	3.45968e-11	HSD17B10, ALDH6A1, ACADSB, EHHADH, BCKDHB, HMGCS1, ECHS1, HIBADH, DBT, MCCC2, ALDH7A1, IVD, MCCC1, HIBCH, HADH, PCCB	212	46	5738	9.41427	5.25871e-09	5.25871e-09	4.14089e-08
cluster.3	KEGG_PATHWAY	mmu00650:Butanoate metabolism	9	1.41956	4.5e-05	ACSM3, ALDH7A1, EHHADH, HMGCS1, ECHS1, PDHA1, AACS, HADH, ACSM5	212	37	5738	6.58363	0.00681681	0.00341423	0.0538473
cluster.3	KEGG_PATHWAY	mmu00982:Drug metabolism	12	1.89274	7.91206e-05	MGST3, FMO5, GSTA3, GSTA4, FMO1, MAOB, ADH5, GSTT1, GSTZ1, GSTT2, CYP2E1, MGST1	212	75	5738	4.33057	0.0119548	0.00400091	0.0946585
cluster.3	KEGG_PATHWAY	mmu00380:Tryptophan metabolism	8	1.26183	0.000545123	GCDH, TDO2, ALDH7A1, EHHADH, MAOB, ECHS1, CAT, HADH	212	40	5738	5.41321	0.0795396	0.0205071	0.650512
cluster.3	KEGG_PATHWAY	mmu00640:Propanoate metabolism	7	1.1041	0.000652034	ALDH6A1, ALDH7A1, MLYCD, EHHADH, ECHS1, HIBCH, PCCB	212	30	5738	6.31541	0.0943855	0.019633	0.777636
cluster.3	KEGG_PATHWAY	mmu00410:beta-Alanine metabolism	6	0.946372	0.0010118	ALDH7A1, MLYCD, EHHADH, ECHS1, HIBCH, DPYD	212	22	5738	7.38165	0.142618	0.0253192	1.20433
cluster.3	KEGG_PATHWAY	mmu00071:Fatty acid metabolism	8	1.26183	0.00113535	GCDH, ACADSB, ALDH7A1, ACSL1, EHHADH, ADH5, ECHS1, HADH	212	45	5738	4.81174	0.158586	0.0243655	1.35047
cluster.3	KEGG_PATHWAY	mmu00980:Metabolism of xenobiotics by cytochrome P450	9	1.41956	0.00268001	MGST3, GSTA3, GSTA4, ADH5, GSTT1, GSTZ1, GSTT2, CYP2E1, MGST1	212	66	5738	3.69082	0.33496	0.0497104	3.16097
cluster.3	KEGG_PATHWAY	mmu00480:Glutathione metabolism	8	1.26183	0.00269268	MGST3, GSTA3, GSTA4, GPX3, GSTT1, GSTZ1, GSTT2, MGST1	212	52	5738	4.16401	0.336243	0.0445165	3.1757
cluster.4	KEGG_PATHWAY	mmu05012:Parkinson's disease	25	7.91139	4.90747e-17	NDUFA4, NDUFA5, NDUFA2, NDUFB5, NDUFA3, COX7A2, NDUFB10, SLC25A4, COX7B, NDUFC2, COX4I1, PINK1, COX7A2L, NDUFA10, NDUFA1, PARK7, COX6C, NDUFV3, NDUFS7, SDHB, UQCR10, UQCRH, SDHC, NDUFS2, ATP5H	117	133	5738	9.21856	5.39822e-15	5.39822e-15	5.54458e-14
cluster.4	KEGG_PATHWAY	mmu00190:Oxidative phosphorylation	24	7.59494	3.75767e-16	NDUFA4, NDUFA5, NDUFB5, NDUFA2, ATP5J2, NDUFA3, COX7A2, NDUFB10, COX7B, NDUFC2, COX4I1, COX7A2L, NDUFA10, NDUFA1, COX6C, NDUFV3, NDUFS7, SDHB, UQCR10, UQCRH, SDHC, ATP5H, NDUFS2, ATP5K	117	130	5738	9.05404	3.66374e-14	1.83187e-14	3.77476e-13
cluster.4	KEGG_PATHWAY	mmu05016:Huntington's disease	26	8.22785	1.01317e-14	NDUFB5, COX7B, COX7A2L, NDUFS7, GPX1, UQCR10, ATP5H, NDUFS2, NDUFA4, NDUFA5, NDUFA2, NDUFB10, COX7A2, NDUFA3, SLC25A4, NDUFC2, COX4I1, SOD1, NDUFA10, NDUFA1, COX6C, NDUFV3, SDHB, UQCRH, SDHC, IFT57	117	183	5738	6.96782	1.11133e-12	3.70481e-13	1.14131e-11
cluster.4	KEGG_PATHWAY	mmu05010:Alzheimer's disease	23	7.27848	6.33459e-12	NDUFA4, NDUFA5, NDUFB5, NDUFA2, NDUFA3, COX7A2, NDUFB10, COX7B, NDUFC2, COX4I1, COX7A2L, NDUFA10, NDUFA1, COX6C, NDUFV3, NDUFS7, SDHB, UQCR10, APOE, UQCRH, SDHC, ATP5H, NDUFS2	117	182	5738	6.19771	6.96806e-10	1.74202e-10	7.15699e-09
cluster.4	KEGG_PATHWAY	mmu03010:Ribosome	17	5.37975	1.40758e-11	RPL13, RPL35, RPLP2, RPL22L1, RPS2, RPS4X, RPS8, RPS3, RPS19, GM8292, RPL13A, RPS3A, RPS14, RPS15, RPL8, RPS20, RPS21	117	89	5738	9.36771	1.54833e-09	3.09666e-10	1.59031e-08
cluster.4	KEGG_PATHWAY	mmu04260:Cardiac muscle contraction	8	2.53165	0.000929595	UQCR10, COX7A2, UQCRH, COX7B, COX4I1, COX7A2L, TPM2, COX6C	117	78	5738	5.03002	0.097244	0.016906	1.04527
cluster.6	KEGG_PATHWAY	mmu00640:Propanoate metabolism	7	1.2844	0.000109818	MUT, ACACA, ABAT, ACSS2, ACAT2, PCCA, ALDH3A2	153	30	5738	8.75076	0.0156902	0.0156902	0.130137
