# Supplementary material for: Intermittent fasting promotes adipose thermogenesis and metabolic homeostasis via VEGF-mediated alternative activation of macrophage
Source: Cell Res. 2017 Oct 17;27(11):1309–26. doi: 10.1038/cr.2017.126 (PMC5674160; doi:10.1038/cr.2017.126)
Supplement: Supplementary information — , Table S2 [file cr2017126x14.xlsx]

## Sheet: Macrophage
Gene	R	adj.P	Function	Note	References
ABHD5	0.719082	1.5893e-52	M2	CGI-58; Macrophage ABHD5 is required to sustain the M2 phenotype	J Lipid Res. 2014 Dec;55(12):2562-75
PFKFB3	0.613565	5.86076e-34	M2	Promoting M2 while inhibiting M1	Immunol Invest. 2015;44(7):643-64
ABCA1	0.501789	2.96419e-21	M2	enhances TLR4-stimulated IL-10 secretion	J Biol Chem. 2012 Nov 23;287(48):40502-12
ADIPOQ	0.454956	3.33307e-17	M2	Drive M2 macrophage	Mediators Inflamm. 2015;2015:816460
ALK	0.446628	1.45329e-16	M2		Blood. 2011 May 12;117(19):5092-101
PPARG	0.404952	1.4738e-13	M2	Browning	J Clin Invest. 2012 Mar;122(3):787-95
IGF1	0.40322	1.93177e-13	M2	Produced by M2 macrophages	Mediators Inflamm. 2015;2015:816460
CEBPB	0.393492	8.55785e-13	M2	Il6-Stat3 M2; NF-IL6	Proc Natl Acad Sci U S A. 2009 Oct 13;106(41):17475-80
ADRB2	0.388435	1.82454e-12	M2		Nat Rev Immunol. 2016 Mar;16(3):129
IL1R1	0.36436	5.47113e-11	M2		Nat Immunol. 2014 Nov;15(11):1064-9
TLR4	0.355412	1.82295e-10	M1		Nat Rev Immunol. 2011 Oct 25;11(11):750-61
THBS1	0.336026	2.14655e-09	M2	Stimulated by IL-10	F1000Prime Rep. 2014 Mar 3;6:13
IL1RAP	0.329247	4.94618e-09	M2	Complex with ST2	J Clin Invest. 2012 Mar;122(3):787-95
FLT1	0.324501	8.7656e-09	M1		Mediators Inflamm. 2015;2015:816460
STAT3	0.314274	2.86592e-08	M2	Il6-Stat3, Stimulated by Il10	F1000Prime Rep. 2014 Mar 3;6:13
IL1RL1	0.255113	1.19758e-05	M2	IL33-ST2	Mediators Inflamm. 2015;2015:816460
DLL1	0.210297	0.000471974	M2		Cancer Res. 2010 Jun 15;70(12):4840-9
EPAS1	0.204973	0.000692544	M2	HIF-2α; activates IRF4	Diabetes. 2014 Oct;63(10):3359-71
IL1R2	0.183952	0.00286128	M2	IL-1 receptor type II, Stimulated by IL-10	F1000Prime Rep. 2014 Mar 3;6:13
SCARB1	0.183597	0.00292517	M2	Activated by IL-4-induced c-Myc	J Clin Invest. 2012 Mar;122(3):787-95
IL27RA	0.183088	0.00302517	M2		PLoS One. 2012;7(9):e45466
EGLN3	0.171634	0.00609769	M1	PHD3	J Immunol. 2012 Aug 15;189(4):1946-54
CD163	0.164225	0.00938375	M2		Mediators Inflamm. 2015;2015:816460
SOCS1	0.162189	0.0105279	M2	Stimulated by IL-4	J Clin Invest. 2012 Mar;122(3):787-95
IL10	0.147372	0.0232203	M2		Mediators Inflamm. 2015;2015:816460
ARG1	0.141092	0.0318431	M2		Mediators Inflamm. 2015;2015:816460
TGM2	0.136007	0.0405895	M2	Stimulated by IL-4	Mediators Inflamm. 2015;2015:816460
CCR7	0.131072	0.0507565	M1		Immunol Invest. 2015;44(7):643-64
APOE	0.123844	0.0697409	M2	Drive M2 polarization	Arterioscler Thromb Vasc Biol. 2011 May;31(5):1160-8
MRC1	0.112745	0.109465	M2		Mediators Inflamm. 2015;2015:816460
MYC	0.104945	0.14698	M2		PLoS One. 2012;7(9):e45466
HIF1A	0.0999395	0.175337	M1		Front Immunol. 2014; 5: 614
IL13RA1	0.0936153	0.215812	M2	Th2 gene	Eur J Immunol. 2014 Mar;44(3):842-55
HMOX1	0.0729379	0.391166	M2		Arch Biochem Biophys. 2014 Dec 15;564:83-8
CD36	0.0717029	0.403076	M2		Nat Immunol. 2014 Sep;15(9):846-55
IRF4	0.0558242	0.56788	M2	Drive M2 macrophage, Jmjd3-Irf4 axis	Nat Immunol. 2010 Oct;11(10):936-44
ADORA1	0.050457	0.624936	M1		F1000Prime Rep. 2014 Mar 3;6:13
PTGS2	0.0362058	0.769529	M1	COX-2	Proc Natl Acad Sci U S A. 2012 Mar 20;109(12):E715-24
NR1H3	0.0336002	0.79662	M2	The LXR nuclear receptor, LXRα	F1000Prime Rep. 2014 Mar 3;6:13
IL6	0.0272926	0.0653475	M1		F1000Prime Rep. 2014 Mar 3;6:13
IL4R	0.0154503	0.982318	M2		F1000Prime Rep. 2014 Mar 3;6:13
CCL1	-0.0147338	0.989868	M1		F1000Prime Rep. 2014 Mar 3;6:13
CSF1	-0.0177735	0.959121	M1		Methods Mol Biol. 2009;531:173-85
IL1B	-0.0326984	0.8045	M1		Mediators Inflamm. 2015;2015:816460
CD209	-0.0436874	0.698634	M2	DC-SIGN	Mediators Inflamm. 2015;2015:816460
CD68	-0.0651138	0.469286	M1		J Clin Invest. 2011 Mar;121(3):985-97
MSR1	-0.0770773	0.350746	M2		Mol Med. 2011 Sep-Oct; 17(9-10): 1045–1055
CXCL10	-0.0939974	0.213219	M1		Cell Immunol. 2013 Jan;281(1):51-61
MUC1	-0.103385	0.155327	M1	Induced by IFNg	Am J Respir Cell Mol Biol. 2016 Apr;54(4):515-23
IFNG	-0.106787	0.137228	M1		Nat Rev Immunol. 2011 Oct 25;11(11):750-61
NLRP3	-0.112247	0.111575	M1	inflammasome negatively regulated by IL-4	J Lipid Res. 2013 Nov; 54(11): 2998–3008
PTGES	-0.120954	0.0787228	M1	microsomal isoform of PGE synthase, downregulated by IL-4 and IL-13	Proc Natl Acad Sci U S A. 2012 Mar 20;109(12):E715-24
CD86	-0.127954	0.0583596	M1		PLoS One. 2012;7(9):e45466
IL12A	-0.128833	0.0561242	M1	IL-12	Immunol Invest. 2015;44(7):643-64
IL12B	-0.135254	0.0420342	M1	interleukin-12 p40 subunits for IL-12 and IL-23	Immunol Invest. 2015;44(7):643-64
STAT6	-0.135335	0.0418708	M2	Stimulated by IL-4	Nat Rev Immunol. 2011 Oct 25;11(11):750-61
CCR2	-0.138785	0.0355954	M1		Immunol Invest. 2015;44(7):643-64
IL6R	-0.139946	0.0336516	M1		F1000Prime Rep. 2014 Mar 3;6:13
CCL3	-0.142882	0.0291349	M1		Immunol Invest. 2015;44(7):643-64
MIF	-0.148884	0.0214791	M1		Exp Mol Med. 2015 May 1;47:e161
CD80	-0.152357	0.0179205	M1		Med Sci Monit Basic Res. 2015; 21: 226–234
CXCL11	-0.153556	0.0168341	M1		PLoS One. 2012;7(9):e45466
STAT1	-0.154274	0.0161979	M1	Stimulated by IFNG	F1000Prime Rep. 2014 Mar 3;6:13
IL13	-0.154325	0.0161576	M2		Mediators Inflamm. 2015;2015:816460
CCL22	-0.156903	0.0140647	M1		F1000Prime Rep. 2014 Mar 3;6:13
CCR5	-0.164052	0.00947702	M1	Receptor of MCP1, loss of CCR leds to M2 polarization	Eur J Immunol. 2010 Jan;40(1):267-78
IL23A	-0.171043	0.00631639	M1	IL-23	PLoS One. 2012;7(9):e45466
IL18	-0.175766	0.00477629	M1	Proinflammatory cytokine	Front Immunol. 2014; 5: 614
GBP1	-0.184901	0.00269553	M1		PLoS One. 2012;7(9):e45466
GBP7	-0.189414	0.00201666	M1		PLoS One. 2012;7(9):e45466
NOS2	-0.202699	0.000815471	M1		Mediators Inflamm. 2015;2015:816460
IL10RA	-0.205971	0.000644248	M2	IL-10 receptor	Mediators Inflamm. 2015;2015:816460
IRF5	-0.207264	0.000587669	M1	Key TF for cytokine IL-12, IL-23, TNFa	F1000Prime Rep. 2014 Mar 3;6:13
INHBA	-0.208158	3.77752e-07	M1	Activin A; drive M1 macrophage	PLoS One. 2015 Dec 23;10(12):e0145342
CCR6	-0.212857	0.000390835	M1		Mol Cancer. 2015; 14: 115
CD40	-0.214573	0.000344354	M1	Loss of CD40 results in M2 polarization	Immunol Invest. 2015;44(7):643-64
TNF	-0.228423	0.000117452	M1		PLoS One. 2012;7(9):e45466
HTR2B	-0.237466	5.55963e-05	M2		J Immunol. 2013 Mar 1;190(5):2301-10
SLAMF7	-0.242618	3.59223e-05	M1		PLoS One. 2012;7(9):e45466
IL4	-0.248718	2.11435e-05	M2		Mediators Inflamm. 2015;2015:816460
GBP4	-0.258704	8.61302e-06	M1		F1000Prime Rep. 2014 Mar 3;6:13
CCL5	-0.260725	7.1489e-06	M1		Immunol Invest. 2015;44(7):643-64
CD69	-0.267306	3.86136e-06	M1	Induced by IFNg	F1000Prime Rep. 2014 Mar 3;6:13
CD200R1	-0.273704	2.07884e-06	M2		PLoS One. 2012;7(9):e45466
ITGAL	-0.310809	4.23726e-08	M1	Induced by IFNg	F1000Prime Rep. 2014 Mar 3;6:13
ITGA4	-0.352241	2.76961e-10	M1	Induced by IFNg	F1000Prime Rep. 2014 Mar 3;6:13
IL33	-0.385316	2.89863e-12	M2	IL33-ST2, drive M2 polarization	J Clin Invest. 2012 Mar;122(3):787-95
IRF3	-0.401071	2.68819e-13	M1	Activated by TLR4	F1000Prime Rep. 2014 Mar 3;6:13
ITGB7	-0.404069	1.69691e-13	M1	Induced by IFNg	F1000Prime Rep. 2014 Mar 3;6:13
NR3C2	-0.42139	1.05587e-14	M1	mineralocorticoid receptor	Nat Immunol. 2014 May;15(5):423-30

## Sheet: Browning
Gene	R	adj.P	Function	Note	References
NDUFS2	0.570325	2.08548e-28	Browning	Mitochondria, NADH dehydrogenase	Mol Endocrinol. 2015 Jan;29(1):130-9
CIDEA	0.539064	6.40276e-25	Browning		Ann Med. 2015 Mar;47(2):169-77
PDK4	0.419217	1.50241e-14	Browning		Nat Med. 2015 Apr;21(4):389-94
ADRB3	0.366923	3.86862e-11	Browning		Mol Endocrinol. 2015 Jan;29(1):130-9
TRIM67	0.366346	4.1835e-11	Browning		Nat Med. 2015 Apr;21(4):389-94
KCNK3	0.344192	7.81377e-10	Browning		Nat Med. 2015 Apr;21(4):389-94
SDHB	0.331136	3.93225e-09	Browning	Mitochondria, Succinate dehydrogenase	Mol Endocrinol. 2015 Jan;29(1):130-9
UQCRH	0.329598	4.74712e-09	Browning	Cytochrome c reductase	Mol Endocrinol. 2015 Jan;29(1):130-9
NDUFS1	0.321229	1.28696e-08	Browning	Mitochondria, NADH dehydrogenase	Mol Endocrinol. 2015 Jan;29(1):130-9
TNFRSF21	0.319675	1.53988e-08	Browning		Nat Med. 2015 Apr;21(4):389-94
HSPB7	0.302497	1.06236e-07	Browning		Nat Med. 2015 Apr;21(4):389-94
KTN1	0.289431	4.27736e-07	Browning		Nat Med. 2015 Apr;21(4):389-94
UQCRC2	0.288007	4.9498e-07	Browning	Cytochrome c reductase	Mol Endocrinol. 2015 Jan;29(1):130-9
COX7C	0.234209	7.31365e-05	Browning	Cytochrome c oxidase	Mol Endocrinol. 2015 Jan;29(1):130-9
CYP4B1	0.227812	0.000123299	Browning		Nat Med. 2015 Apr;21(4):389-94
HSPH1	0.213206	0.000380522	Browning		Nat Med. 2015 Apr;21(4):389-94
REEP6	0.195704	0.00132323	Browning		Nat Med. 2015 Apr;21(4):389-94
COX6A1	0.180519	0.0035654	Browning	Cytochrome c oxidase	Mol Endocrinol. 2015 Jan;29(1):130-9
SDHA	0.178544	0.00402701	Browning	Mitochondria, Succinate dehydrogenase	Mol Endocrinol. 2015 Jan;29(1):130-9
COX5B	0.157782	0.0134161	Browning	Cytochrome c oxidase	Mol Endocrinol. 2015 Jan;29(1):130-9
COX8A	0.156885	0.0140794	Browning	Cytochrome c oxidase	Mol Endocrinol. 2015 Jan;29(1):130-9
NDUFB8	0.149358	0.0209696	Browning	Mitochondria, NADH dehydrogenase	Mol Endocrinol. 2015 Jan;29(1):130-9
ATP5A1	0.148004	0.0224837	Browning	ATP synthase	Mol Endocrinol. 2015 Jan;29(1):130-9
PPARGC1B	0.124712	0.0672098	Browning		Ann Med. 2015 Mar;47(2):169-77
CITED1	0.114727	0.101332	Browning		Mol Endocrinol. 2015 Jan;29(1):130-9
COX4I1	0.113252	0.107249	Browning	Cytochrome c oxidase	Mol Endocrinol. 2015 Jan;29(1):130-9
LIFR	0.0248097	0.885211	Browning		Nat Med. 2015 Apr;21(4):389-94
TGOLN2	0.013811	0.998914	Browning		Nat Med. 2015 Apr;21(4):389-94
MTUS1	-0.0186638	0.949753	Browning		Nat Med. 2015 Apr;21(4):389-94
ID3	-0.0222908	0.910884	Browning		Nat Med. 2015 Apr;21(4):389-94
UCP1	-0.0374732	0.757591	Browning	Uncoupling protein 1	Ann Med. 2015 Mar;47(2):169-77
CYP26B1	-0.049549	0.634533	Browning		Nat Med. 2015 Apr;21(4):389-94
PDGFRA	-0.0818483	0.30749	Browning		Ann Med. 2015 Mar;47(2):169-77
TMEM26	-0.0845817	0.284535	Browning		Ann Med. 2015 Mar;47(2):169-77
PPARGC1A	-0.0848234	0.282476	Browning		Ann Med. 2015 Mar;47(2):169-77
TNFRSF9	-0.116063	0.0960592	Browning	Cd137	Ann Med. 2015 Mar;47(2):169-77
NDRG2	-0.140119	0.0333674	Browning		Nat Med. 2015 Apr;21(4):389-94
TBX1	-0.162699	0.0102293	Browning		Mol Endocrinol. 2015 Jan;29(1):130-9
SPTLC3	-0.181333	0.00338301	Browning		Nat Med. 2015 Apr;21(4):389-94
DIO2	-0.227054	0.000130954	Browning		Ann Med. 2015 Mar;47(2):169-77
PRDM16	-0.227129	0.000130154	Browning		Mol Endocrinol. 2015 Jan;29(1):130-9
EBF2	-0.310349	4.46437e-08	Browning		Nat Med. 2015 Apr;21(4):389-94
PDGFRB	-0.443078	2.6928e-16	Browning
